# Supplementary material for: Network and matrix analysis of the respiratory disease interactome
Source: BMC Syst Biol. 2014 Mar 22;8:34. doi: 10.1186/1752-0509-8-34 (PMC3998111; doi:10.1186/1752-0509-8-34)
Supplement: Additional file 1: Table S1 — Whole Respiratory Network. [file 1752-0509-8-34-S1.xlsx]

## Sheet: Sheet1
A2M	Acetaminophen	CG
A2M	Antimony	CG
A2M	Clofibrate	CG
A2M	Cyclosporine	CG
A2M	Dexamethasone	CG
A2M	Cisplatin	CG
A2M	Diethylnitrosamine	CG
A2M	Dimethylnitrosamine	CG
A2M	Ethinyl Estradiol	CG
A2M	gemcitabine	CG
A2M	Isoniazid	CG
A2M	Ketoconazole	CG
A2M	Lipopolysaccharides	CG
A2M	naphthalene	CG
A2M	Phenobarbital	CG
A2M	pirinixic acid	CG
A2M	Prednisone	CG
A2M	Isotretinoin	CG
A2M	Selenium	CG
A2M	sodium arsenite	CG
A2M	Ouabain	CG
A2M	Vancomycin	CG
ABCA3	Acetaminophen	CG
ABCA3	arsenic trioxide	CG
ABCA3	Diethylnitrosamine	CG
ABCA3	Indomethacin	CG
ABCA3	sodium arsenite	CG
ACE	Aluminum	CG
ACE	Angiotensin-Converting Enzyme Inhibitors	CG
ACE	Betamethasone	CG
ACE	Cocaine	CG
ACE	Colchicine	CG
ACE	Crack Cocaine	CG
ACE	Curcumin	CG
ACE	Dactinomycin	CG
ACE	Dexamethasone	CG
ACE	Diethylnitrosamine	CG
ACE	Doxorubicin	CG
ACE	Enalapril	CG
ACE	Ethinyl Estradiol	CG
ACE	Fosinopril	CG
ACE	Hydralazine	CG
ACE	Hydrochlorothiazide	CG
ACE	Mustard Gas	CG
ACE	nandrolone decanoate	CG
ACE	Niacin	CG
ACE	Nicotine	CG
ACE	Nitric Oxide	CG
ACE	Paraquat	CG
ACE	Particulate Matter	CG
ACE	Phenylephrine	CG
ACE	pirinixic acid	CG
ACE	Dinoprostone	CG
ACE	Epoprostenol	CG
ACE	Quercetin	CG
ACE	quinapril	CG
ACE	Raloxifene	CG
ACE	Ramipril	CG
ACE	resveratrol	CG
ACE	Spironolactone	CG
ACE	Ouabain	CG
ACE	telmisartan	CG
ACE	Testosterone	CG
ACE	Tetrachlorodibenzodioxin	CG
ACE	tyrphostin AG 1478	CG
ACE	Zinc	CG
ACVR1	Chlorine	CG
ACVR1	Cyclosporine	CG
ACVR1	Lindane	CG
ACVR1	Ozone	CG
ACVR1	Paraquat	CG
ACVR1	pirinixic acid	CG
ADA	1,4-dioxane	CG
ADA	Acetaminophen	CG
ADA	Adenosine	CG
ADA	Benzo(a)pyrene	CG
ADA	Doxorubicin	CG
ADA	Doxycycline	CG
ADA	Ethanol	CG
ADA	Ethinyl Estradiol	CG
ADA	Isoproterenol	CG
ADA	Methanol	CG
ADA	Methotrexate	CG
ADA	Norepinephrine	CG
ADA	Phenobarbital	CG
ADA	pirinixic acid	CG
ADA	Propranolol	CG
ADA	sodium arsenite	CG
ADA	Tamoxifen	CG
ADA	Tetrachlorodibenzodioxin	CG
ADA	vorinostat	CG
ADA	Zidovudine	CG
ADAMTS1	Acetaminophen	CG
ADAMTS1	Benzo(a)pyrene	CG
ADAMTS1	ciprofibrate	CG
ADAMTS1	decitabine	CG
ADAMTS1	Dexamethasone	CG
ADAMTS1	Diethylnitrosamine	CG
ADAMTS1	Ethinyl Estradiol	CG
ADAMTS1	Furosemide	CG
ADAMTS1	Heparin	CG
ADAMTS1	Indomethacin	CG
ADAMTS1	Lipopolysaccharides	CG
ADAMTS1	Methylnitrosourea	CG
ADAMTS1	Mustard Gas	CG
ADAMTS1	Ozone	CG
ADAMTS1	pirinixic acid	CG
ADAMTS1	Ranitidine	CG
ADAMTS1	sevoflurane	CG
ADAMTS1	sodium arsenite	CG
ADAMTS1	Tetrachlorodibenzodioxin	CG
ADAMTS1	Topotecan	CG
ADAMTS1	valsartan	CG
ADAMTS1	Vancomycin	CG
ADH1B	Acetaldehyde	CG
ADH1B	Aflatoxin B1	CG
ADH1B	Cyclosporine	CG
ADH1B	Ethanol	CG
ADH1B	Selenium	CG
ADH1B	Tetrachlorodibenzodioxin	CG
ADH1B	Tretinoin	CG
ADH1B	Vinyl Chloride	CG
ADH7	Acetaminophen	CG
ADH7	Benzo(a)pyrene	CG
ADH7	Diethylnitrosamine	CG
ADH7	Methylcholanthrene	CG
ADH7	pirinixic acid	CG
ADH7	Tetrachlorodibenzodioxin	CG
ADH7	Vitamin A	CG
ADH7	Vitamin E	CG
ADRB2	Cyclic AMP	CG
ADRB2	Aflatoxin B1	CG
ADRB2	Albuterol	CG
ADRB2	Amiodarone	CG
ADRB2	Asbestos, Crocidolite	CG
ADRB2	Azacitidine	CG
ADRB2	Beclomethasone	CG
ADRB2	bexarotene	CG
ADRB2	Budesonide	CG
ADRB2	Busulfan	CG
ADRB2	Chlorine	CG
ADRB2	Chlorpyrifos	CG
ADRB2	Cobalt	CG
ADRB2	Cyclosporine	CG
ADRB2	DDT	CG
ADRB2	decitabine	CG
ADRB2	Dexamethasone	CG
ADRB2	Diazinon	CG
ADRB2	Calcitriol	CG
ADRB2	Dobutamine	CG
ADRB2	Levodopa	CG
ADRB2	Dopamine	CG
ADRB2	Doxorubicin	CG
ADRB2	Drugs, Chinese Herbal	CG
ADRB2	Epinephrine	CG
ADRB2	Ethinyl Estradiol	CG
ADRB2	Fenoterol	CG
ADRB2	formoterol	CG
ADRB2	Histamine	CG
ADRB2	Imipramine	CG
ADRB2	Isoproterenol	CG
ADRB2	Ketotifen	CG
ADRB2	Labetalol	CG
ADRB2	Lipopolysaccharides	CG
ADRB2	Losartan	CG
ADRB2	Metaproterenol	CG
ADRB2	Methacholine Compounds	CG
ADRB2	Metoprolol	CG
ADRB2	Nickel	CG
ADRB2	Nitric Oxide	CG
ADRB2	Norepinephrine	CG
ADRB2	Oxygen	CG
ADRB2	Ozone	CG
ADRB2	Alprostadil	CG
ADRB2	Phenylephrine	CG
ADRB2	pirinixic acid	CG
ADRB2	Procaterol	CG
ADRB2	Propafenone	CG
ADRB2	Propranolol	CG
ADRB2	Ritodrine	CG
ADRB2	salmeterol	CG
ADRB2	Sotalol	CG
ADRB2	Tamoxifen	CG
ADRB2	Terbutaline	CG
ADRB2	Tetrachlorodibenzodioxin	CG
ADRB2	Tetradecanoylphorbol Acetate	CG
ADRB2	Timolol	CG
ADRB2	Tobacco Smoke Pollution	CG
ADRB2	tulobuterol	CG
ADRB2	Vincristine	CG
ADRB2	vorinostat	CG
ADRB2	Zinc	CG
AHR	Acetaminophen	CG
AHR	Cyclic AMP	CG
AHR	Aflatoxin B1	CG
AHR	arsenite	CG
AHR	Asbestos, Crocidolite	CG
AHR	Azacitidine	CG
AHR	Benzene	CG
AHR	Benzo(a)pyrene	CG
AHR	bortezomib	CG
AHR	Cantharidin	CG
AHR	Chlorpyrifos	CG
AHR	chrysene	CG
AHR	Clofibrate	CG
AHR	Colchicine	CG
AHR	Curcumin	CG
AHR	DDT	CG
AHR	Dexamethasone	CG
AHR	Diethylnitrosamine	CG
AHR	Diethylstilbestrol	CG
AHR	9,10-Dimethyl-1,2-benzanthracene	CG
AHR	epigallocatechin gallate	CG
AHR	Ethinyl Estradiol	CG
AHR	Humic Substances	CG
AHR	Hydrocarbons, Chlorinated	CG
AHR	Iron-Dextran Complex	CG
AHR	Ketoconazole	CG
AHR	Lindane	CG
AHR	Methoxsalen	CG
AHR	Methylcholanthrene	CG
AHR	Linoleic Acid	CG
AHR	Omeprazole	CG
AHR	Oxygen	CG
AHR	Ozone	CG
AHR	Phenobarbital	CG
AHR	Phenytoin	CG
AHR	pirinixic acid	CG
AHR	Plant Extracts	CG
AHR	Polycyclic Hydrocarbons, Aromatic	CG
AHR	Quercetin	CG
AHR	Raloxifene	CG
AHR	resveratrol	CG
AHR	riddelliine	CG
AHR	Smoke	CG
AHR	sodium arsenite	CG
AHR	Spironolactone	CG
AHR	Sulindac	CG
AHR	sulindac sulfide	CG
AHR	Tamoxifen	CG
AHR	Tetrachlorodibenzodioxin	CG
AHR	Tobacco Smoke Pollution	CG
AHR	Tretinoin	CG
AHR	Vanadium	CG
AHR	Vitamin A	CG
AHR	Vitamin E	CG
AKT1	2-chloroethyl ethyl sulfide	CG
AKT1	4-(N-methyl-N-nitrosamino)-1-(3-pyridyl)-1-butanone	CG
AKT1	Acetaminophen	CG
AKT1	Acetylcysteine	CG
AKT1	Acrolein	CG
AKT1	alitretinoin	CG
AKT1	alpha-Tocopherol	CG
AKT1	Amiloride	CG
AKT1	Amlodipine	CG
AKT1	Amphetamine	CG
AKT1	arsenic trioxide	CG
AKT1	arsenite	CG
AKT1	Asbestos, Crocidolite	CG
AKT1	Aspirin	CG
AKT1	atorvastatin	CG
AKT1	Atropine	CG
AKT1	Benzo(a)pyrene	CG
AKT1	bortezomib	CG
AKT1	Butylated Hydroxytoluene	CG
AKT1	Cadmium	CG
AKT1	Caffeine	CG
AKT1	Capsaicin	CG
AKT1	celecoxib	CG
AKT1	Chlorine	CG
AKT1	cilostazol	CG
AKT1	Clozapine	CG
AKT1	Cocaine	CG
AKT1	Copper Sulfate	CG
AKT1	Curcumin	CG
AKT1	Cyclophosphamide	CG
AKT1	Cyclosporine	CG
AKT1	Dactinomycin	CG
AKT1	decitabine	CG
AKT1	Deferoxamine	CG
AKT1	deguelin	CG
AKT1	Dexamethasone	CG
AKT1	Carboplatin	CG
AKT1	Diazoxide	CG
AKT1	Cisplatin	CG
AKT1	Diethylnitrosamine	CG
AKT1	Diethylstilbestrol	CG
AKT1	Calcitriol	CG
AKT1	Dobutamine	CG
AKT1	docetaxel	CG
AKT1	Docosahexaenoic Acids	CG
AKT1	Doxorubicin	CG
AKT1	Drugs, Chinese Herbal	CG
AKT1	Enalapril	CG
AKT1	epigallocatechin gallate	CG
AKT1	Ethanol	CG
AKT1	Ethinyl Estradiol	CG
AKT1	Etoposide	CG
AKT1	everolimus	CG
AKT1	2-Acetylaminofluorene	CG
AKT1	Fluorouracil	CG
AKT1	Flurbiprofen	CG
AKT1	Furosemide	CG
AKT1	gefitinib	CG
AKT1	gemcitabine	CG
AKT1	Gentamicins	CG
AKT1	Glutathione	CG
AKT1	Haloperidol	CG
AKT1	Heparin	CG
AKT1	Histamine	CG
AKT1	Humic Substances	CG
AKT1	Hydrocarbons, Chlorinated	CG
AKT1	Oxidopamine	CG
AKT1	imatinib	CG
AKT1	Indomethacin	CG
AKT1	Iron	CG
AKT1	Isoflurane	CG
AKT1	Isoproterenol	CG
AKT1	Lipopolysaccharides	CG
AKT1	Lithium	CG
AKT1	mangiferin	CG
AKT1	Metformin	CG
AKT1	Methamphetamine	CG
AKT1	Methylnitrosourea	CG
AKT1	Mitomycin	CG
AKT1	monomethylarsonous acid	CG
AKT1	Morphine	CG
AKT1	Naloxone	CG
AKT1	Neomycin	CG
AKT1	Niacin	CG
AKT1	Nicotine	CG
AKT1	Nifedipine	CG
AKT1	Nitric Oxide	CG
AKT1	Norepinephrine	CG
AKT1	Oleic Acid	CG
AKT1	olanzapine	CG
AKT1	Oxygen	CG
AKT1	Ozone	CG
AKT1	Paclitaxel	CG
AKT1	Paraquat	CG
AKT1	Pentobarbital	CG
AKT1	Phenylephrine	CG
AKT1	pirinixic acid	CG
AKT1	Pravastatin	CG
AKT1	Dinoprostone	CG
AKT1	Quercetin	CG
AKT1	Raloxifene	CG
AKT1	resveratrol	CG
AKT1	Selenium	CG
AKT1	Sertraline	CG
AKT1	sevoflurane	CG
AKT1	sildenafil	CG
AKT1	Simvastatin	CG
AKT1	Sirolimus	CG
AKT1	sodium arsenite	CG
AKT1	Streptozocin	CG
AKT1	SU 5416	CG
AKT1	Sulindac	CG
AKT1	sulindac sulfone	CG
AKT1	Tamoxifen	CG
AKT1	temozolomide	CG
AKT1	Terfenadine	CG
AKT1	Testosterone	CG
AKT1	testosterone enanthate	CG
AKT1	Tetrachlorodibenzodioxin	CG
AKT1	Thalidomide	CG
AKT1	Tobacco Smoke Pollution	CG
AKT1	Tretinoin	CG
AKT1	troglitazone	CG
AKT1	tyrphostin AG 1478	CG
AKT1	Valproic Acid	CG
AKT1	Vanadium	CG
AKT1	Vehicle Emissions	CG
AKT1	venlafaxine	CG
AKT1	Vincristine	CG
AKT1	Vitamin E	CG
AKT1	vorinostat	CG
AKT1	Zinc	CG
AKT1	zoledronic acid	CG
ALB	1-nitronaphthalene	CG
ALB	4-biphenylamine	CG
ALB	7-chloro-3-imino-5-methyl-2-azabicyclo(4.1.0)heptane	CG
ALB	Acetaminophen	CG
ALB	Acetylcysteine	CG
ALB	Acrolein	CG
ALB	Aflatoxin B1	CG
ALB	Aluminum	CG
ALB	Amiloride	CG
ALB	Amiodarone	CG
ALB	Anti-Inflammatory Agents, Non-Steroidal	CG
ALB	Ascorbic Acid	CG
ALB	Aspirin	CG
ALB	Azathioprine	CG
ALB	Benzene	CG
ALB	Benzo(a)pyrene	CG
ALB	Cadmium	CG
ALB	Caffeine	CG
ALB	Capsaicin	CG
ALB	Ceftriaxone	CG
ALB	Chlorpheniramine	CG
ALB	cinnamic aldehyde	CG
ALB	Clofibrate	CG
ALB	Cobalt	CG
ALB	Colchicine	CG
ALB	Copper Sulfate	CG
ALB	Curcumin	CG
ALB	Cyclosporine	CG
ALB	cypermethrin	CG
ALB	Stavudine	CG
ALB	DDT	CG
ALB	Dexamethasone	CG
ALB	Cisplatin	CG
ALB	Dichlorodiphenyl Dichloroethylene	CG
ALB	Dichlorvos	CG
ALB	Diclofenac	CG
ALB	Dicumarol	CG
ALB	Didanosine	CG
ALB	Lamivudine	CG
ALB	Diethylnitrosamine	CG
ALB	Dimethylnitrosamine	CG
ALB	Docosahexaenoic Acids	CG
ALB	Doxorubicin	CG
ALB	Echothiophate Iodide	CG
ALB	Erythrosine	CG
ALB	Ethinyl Estradiol	CG
ALB	Fenoprofen	CG
ALB	2-Acetylaminofluorene	CG
ALB	Fluorescein	CG
ALB	Fluorouracil	CG
ALB	Flurbiprofen	CG
ALB	Formaldehyde	CG
ALB	Leucovorin	CG
ALB	Furosemide	CG
ALB	Glutathione	CG
ALB	Halothane	CG
ALB	Hydralazine	CG
ALB	Hydrocarbons, Chlorinated	CG
ALB	Hydrochloric Acid	CG
ALB	Hydrochlorothiazide	CG
ALB	Ibuprofen	CG
ALB	irinotecan	CG
ALB	JTE 607	CG
ALB	Ketoprofen	CG
ALB	Lindane	CG
ALB	Lipopolysaccharides	CG
ALB	Malondialdehyde	CG
ALB	mangiferin	CG
ALB	Mannitol	CG
ALB	Melatonin	CG
ALB	Methotrexate	CG
ALB	Methylenebis(chloroaniline)	CG
ALB	Metronidazole	CG
ALB	Misonidazole	CG
ALB	Mustard Gas	CG
ALB	naphthalene	CG
ALB	Naproxen	CG
ALB	Nelfinavir	CG
ALB	Linoleic Acid	CG
ALB	Ozone	CG
ALB	Paraquat	CG
ALB	Parathion	CG
ALB	Perindopril	CG
ALB	Phenobarbital	CG
ALB	Phenol	CG
ALB	Prednisolone	CG
ALB	pyrrolidine dithiocarbamic acid	CG
ALB	resveratrol	CG
ALB	Isotretinoin	CG
ALB	Ritonavir	CG
ALB	sodium arsenite	CG
ALB	Sodium Benzoate	CG
ALB	Streptozocin	CG
ALB	Styrene	CG
ALB	Sulindac	CG
ALB	Tamoxifen	CG
ALB	telmisartan	CG
ALB	Terbutaline	CG
ALB	Tetrachlorodibenzodioxin	CG
ALB	Tetracycline	CG
ALB	Toluene 2,4-Diisocyanate	CG
ALB	Tretinoin	CG
ALB	tyrphostin AG 1478	CG
ALB	Valproic Acid	CG
ALB	valsartan	CG
ALB	Vitamin A	CG
ALB	Warfarin	CG
ALB	Zidovudine	CG
ALB	zileuton	CG
ALB	Zinc	CG
ALDH2	1-nitronaphthalene	CG
ALDH2	2-trans-4-trans-decadienal	CG
ALDH2	Acetaldehyde	CG
ALDH2	Acetaminophen	CG
ALDH2	Acetylcysteine	CG
ALDH2	Amiodarone	CG
ALDH2	Benzbromarone	CG
ALDH2	Benzo(a)pyrene	CG
ALDH2	Clofibrate	CG
ALDH2	Cocaine	CG
ALDH2	Cyanamide	CG
ALDH2	Cyclophosphamide	CG
ALDH2	Cyclosporine	CG
ALDH2	decitabine	CG
ALDH2	Disulfiram	CG
ALDH2	Dopamine	CG
ALDH2	Ethanol	CG
ALDH2	Formaldehyde	CG
ALDH2	imatinib	CG
ALDH2	Isoproterenol	CG
ALDH2	Methamphetamine	CG
ALDH2	Mitoxantrone	CG
ALDH2	naphthalene	CG
ALDH2	Nitric Oxide	CG
ALDH2	Nitroglycerin	CG
ALDH2	Omeprazole	CG
ALDH2	pirinixic acid	CG
ALDH2	Propylthiouracil	CG
ALDH2	Quercetin	CG
ALDH2	S 1 (combination)	CG
ALDH2	sodium arsenite	CG
ALDH2	Tetrachlorodibenzodioxin	CG
ALDH2	Tretinoin	CG
ALDH2	Vancomycin	CG
ALDH2	Vinyl Chloride	CG
ALK	Amiodarone	CG
ALK	Dichlorodiphenyl Dichloroethylene	CG
ALK	sodium arsenite	CG
ALK	Tetrachlorodibenzodioxin	CG
ALK	Tretinoin	CG
ALOX5	2-(4-chloro-6-(2,3-dimethylphenylamino)pyrimidin-2-ylthio)octanoic acid	CG
ALOX5	Acetaminophen	CG
ALOX5	Arsenic	CG
ALOX5	Benzo(a)pyrene	CG
ALOX5	Butylated Hydroxytoluene	CG
ALOX5	Capsaicin	CG
ALOX5	celecoxib	CG
ALOX5	Cetirizine	CG
ALOX5	Curcumin	CG
ALOX5	Dexamethasone	CG
ALOX5	Calcitriol	CG
ALOX5	Docosahexaenoic Acids	CG
ALOX5	Drugs, Chinese Herbal	CG
ALOX5	Leukotriene B4	CG
ALOX5	Histamine	CG
ALOX5	Hydroxyurea	CG
ALOX5	Indomethacin	CG
ALOX5	L 663536	CG
ALOX5	Leukotriene E4	CG
ALOX5	Leukotrienes	CG
ALOX5	lipopolysaccharide, E. coli 026-B6	CG
ALOX5	Loratadine	CG
ALOX5	Losartan	CG
ALOX5	Leukotriene C4	CG
ALOX5	Leukotriene D4	CG
ALOX5	Methotrexate	CG
ALOX5	montelukast	CG
ALOX5	Nicotine	CG
ALOX5	Nitric Oxide	CG
ALOX5	Nordihydroguaiaretic Acid	CG
ALOX5	Ovalbumin	CG
ALOX5	Oxygen	CG
ALOX5	pirinixic acid	CG
ALOX5	Propranolol	CG
ALOX5	Tamoxifen	CG
ALOX5	Tretinoin	CG
ALOX5	troglitazone	CG
ALOX5	tyrphostin AG 1478	CG
ALOX5	Vitamin E	CG
ALOX5	zileuton	CG
APC	Acetaminophen	CG
APC	Azoxymethane	CG
APC	Chlorine	CG
APC	Curcumin	CG
APC	decitabine	CG
APC	Diethylnitrosamine	CG
APC	Ethylnitrosourea	CG
APC	Etodolac	CG
APC	Formaldehyde	CG
APC	Hydralazine	CG
APC	Indomethacin	CG
APC	irinotecan	CG
APC	N-Methyl-3,4-methylenedioxyamphetamine	CG
APC	Methylnitrosourea	CG
APC	Ozone	CG
APC	Quercetin	CG
APC	Selenium	CG
APC	Sulindac	CG
APC	tipifarnib	CG
APC	Tretinoin	CG
APOA1	27-hydroxycholesterol	CG
APOA1	Acetaminophen	CG
APOA1	Acrolein	CG
APOA1	Aflatoxin B1	CG
APOA1	Aspirin	CG
APOA1	Benzo(a)pyrene	CG
APOA1	Butylated Hydroxytoluene	CG
APOA1	Caffeine	CG
APOA1	Clonidine	CG
APOA1	Cyclosporine	CG
APOA1	cypermethrin	CG
APOA1	Cyproterone Acetate	CG
APOA1	Dexamethasone	CG
APOA1	Diethylnitrosamine	CG
APOA1	Doxorubicin	CG
APOA1	Drugs, Chinese Herbal	CG
APOA1	Ephedrine	CG
APOA1	Ethinyl Estradiol	CG
APOA1	ezetimibe	CG
APOA1	L 663536	CG
APOA1	nandrolone decanoate	CG
APOA1	Niacin	CG
APOA1	Nifedipine	CG
APOA1	Nitroglycerin	CG
APOA1	Linoleic Acid	CG
APOA1	Oleic Acid	CG
APOA1	perilla seed oil	CG
APOA1	Phenobarbital	CG
APOA1	Phenytoin	CG
APOA1	pirinixic acid	CG
APOA1	Dinoprostone	CG
APOA1	rosuvastatin	CG
APOA1	Safflower Oil	CG
APOA1	Simvastatin	CG
APOA1	sodium arsenite	CG
APOA1	sulindac sulfide	CG
APOA1	Tamoxifen	CG
APOA1	Tetrachlorodibenzodioxin	CG
APOA1	Vitamin E	CG
APOA1	Zinc	CG
APOC3	Aflatoxin B1	CG
APOC3	bexarotene	CG
APOC3	Caffeine	CG
APOC3	Cyclosporine	CG
APOC3	Dexamethasone	CG
APOC3	Drugs, Chinese Herbal	CG
APOC3	Ephedrine	CG
APOC3	Ethanol	CG
APOC3	2-Acetylaminofluorene	CG
APOC3	hydrazine	CG
APOC3	olanzapine	CG
APOC3	Phenobarbital	CG
APOC3	pioglitazone	CG
APOC3	pirinixic acid	CG
APOC3	Testosterone	CG
APOC3	Tetracycline	CG
APOE	Acetaminophen	CG
APOE	Acetylcholine	CG
APOE	Acrolein	CG
APOE	Aflatoxin B1	CG
APOE	Amiodarone	CG
APOE	Arsenic	CG
APOE	atorvastatin	CG
APOE	Chloroquine	CG
APOE	Cyclophosphamide	CG
APOE	Cyclosporine	CG
APOE	cypermethrin	CG
APOE	Desogestrel	CG
APOE	Diethylnitrosamine	CG
APOE	Diethylstilbestrol	CG
APOE	Dipyridamole	CG
APOE	Doxorubicin	CG
APOE	Enalapril	CG
APOE	Ethinyl Estradiol	CG
APOE	hydrazine	CG
APOE	Iron	CG
APOE	Ketamine	CG
APOE	Lipopolysaccharides	CG
APOE	nickel sulfate	CG
APOE	Nicotine	CG
APOE	Ozone	CG
APOE	Phenobarbital	CG
APOE	Phenylephrine	CG
APOE	Phenytoin	CG
APOE	pirinixic acid	CG
APOE	Quercetin	CG
APOE	resveratrol	CG
APOE	Isotretinoin	CG
APOE	Selenium	CG
APOE	sodium arsenite	CG
APOE	Streptozocin	CG
APOE	Tamoxifen	CG
APOE	testosterone enanthate	CG
APOE	Tetrachlorodibenzodioxin	CG
APOE	Tretinoin	CG
APOE	Trihexyphenidyl	CG
APOE	valsartan	CG
APOE	Vitamin E	CG
APOE	Warfarin	CG
AREG	Acetaminophen	CG
AREG	Arsenic	CG
AREG	Asbestos, Crocidolite	CG
AREG	Benzo(a)pyrene	CG
AREG	decitabine	CG
AREG	Dexamethasone	CG
AREG	Calcitriol	CG
AREG	erlotinib	CG
AREG	Etoposide	CG
AREG	2-Acetylaminofluorene	CG
AREG	Fluorouracil	CG
AREG	Formaldehyde	CG
AREG	gefitinib	CG
AREG	Hydrochloric Acid	CG
AREG	irinotecan	CG
AREG	Methylcholanthrene	CG
AREG	monomethylarsonous acid	CG
AREG	Ozone	CG
AREG	Phenylephrine	CG
AREG	pirinixic acid	CG
AREG	Plant Extracts	CG
AREG	Dinoprostone	CG
AREG	Raloxifene	CG
AREG	Isotretinoin	CG
AREG	Rolipram	CG
AREG	sodium arsenite	CG
AREG	sulindac sulfide	CG
AREG	Tamoxifen	CG
AREG	testosterone enanthate	CG
AREG	Tetrachlorodibenzodioxin	CG
AREG	Tretinoin	CG
AREG	tyrphostin AG 1478	CG
AREG	Valproic Acid	CG
ARG1	Acetaminophen	CG
ARG1	Aflatoxin B1	CG
ARG1	Amiodarone	CG
ARG1	Azithromycin	CG
ARG1	Benzbromarone	CG
ARG1	Benzo(a)pyrene	CG
ARG1	bexarotene	CG
ARG1	Butylated Hydroxytoluene	CG
ARG1	Chlorine	CG
ARG1	Clofibrate	CG
ARG1	Cyclophosphamide	CG
ARG1	Cyclosporine	CG
ARG1	Diethylnitrosamine	CG
ARG1	Diethylstilbestrol	CG
ARG1	Ethinyl Estradiol	CG
ARG1	Flurbiprofen	CG
ARG1	Methimazole	CG
ARG1	Mustard Gas	CG
ARG1	Omeprazole	CG
ARG1	Ozone	CG
ARG1	pirinixic acid	CG
ARG1	Propylthiouracil	CG
ARG1	Quercetin	CG
ARG1	sildenafil	CG
ARG1	Tamoxifen	CG
ARG1	Tetrachlorodibenzodioxin	CG
ARG1	Tobacco Smoke Pollution	CG
ARG1	Tretinoin	CG
ARG1	Valproic Acid	CG
ARG2	Acetaminophen	CG
ARG2	Aflatoxin B1	CG
ARG2	Arsenic	CG
ARG2	arsenite	CG
ARG2	Cyclosporine	CG
ARG2	Dexamethasone	CG
ARG2	Ethinyl Estradiol	CG
ARG2	Lipopolysaccharides	CG
ARG2	Lithium	CG
ARG2	Methamphetamine	CG
ARG2	Morphine	CG
ARG2	nickel sulfate	CG
ARG2	Ozone	CG
ARG2	Paraquat	CG
ARG2	Isotretinoin	CG
ARG2	Selenium	CG
ARG2	sodium arsenite	CG
ARG2	Testosterone	CG
ARG2	Tetrachlorodibenzodioxin	CG
ARG2	trimellitic anhydride	CG
ARG2	Valproic Acid	CG
ARG2	Vancomycin	CG
ASCL1	nitrofen	CG
ASCL1	pirinixic acid	CG
ASCL1	resveratrol	CG
ASCL1	Tetrachlorodibenzodioxin	CG
ASCL1	Valproic Acid	CG
ASCL1	Vitamin A	CG
ATF3	4-(N-methyl-N-nitrosamino)-1-(3-pyridyl)-1-butanone	CG
ATF3	Acetaminophen	CG
ATF3	Aflatoxin B1	CG
ATF3	Amiodarone	CG
ATF3	Arsenic	CG
ATF3	arsenic trioxide	CG
ATF3	Asbestos, Crocidolite	CG
ATF3	Ascorbic Acid	CG
ATF3	Benzo(a)pyrene	CG
ATF3	bortezomib	CG
ATF3	Cadmium	CG
ATF3	Capsaicin	CG
ATF3	Curcumin	CG
ATF3	Cyclosporine	CG
ATF3	Lamivudine	CG
ATF3	Diethylnitrosamine	CG
ATF3	Diethylstilbestrol	CG
ATF3	Calcitriol	CG
ATF3	Dimethylnitrosamine	CG
ATF3	Doxorubicin	CG
ATF3	Ethinyl Estradiol	CG
ATF3	Fluorouracil	CG
ATF3	Formaldehyde	CG
ATF3	gemcitabine	CG
ATF3	irinotecan	CG
ATF3	Lipopolysaccharides	CG
ATF3	Methotrexate	CG
ATF3	Minocycline	CG
ATF3	Mustard Gas	CG
ATF3	nickel sulfate	CG
ATF3	Nicotine	CG
ATF3	Ozone	CG
ATF3	Paclitaxel	CG
ATF3	Paraquat	CG
ATF3	Phenobarbital	CG
ATF3	pioglitazone	CG
ATF3	pirinixic acid	CG
ATF3	Quercetin	CG
ATF3	Raloxifene	CG
ATF3	Ranitidine	CG
ATF3	resveratrol	CG
ATF3	Asbestos, Serpentine	CG
ATF3	Smoke	CG
ATF3	sodium arsenite	CG
ATF3	Sulindac	CG
ATF3	sulindac sulfide	CG
ATF3	Tamoxifen	CG
ATF3	Testosterone	CG
ATF3	Tetrachlorodibenzodioxin	CG
ATF3	Thalidomide	CG
ATF3	troglitazone	CG
ATF3	Valproic Acid	CG
ATF3	Vehicle Emissions	CG
ATF3	Vitamin E	CG
ATF3	Zidovudine	CG
ATRX	Cocaine	CG
ATRX	Ethylnitrosourea	CG
ATRX	Formaldehyde	CG
ATRX	irinotecan	CG
ATRX	Mitomycin	CG
ATRX	Selenium	CG
ATRX	testosterone enanthate	CG
ATRX	Vitamin E	CG
ATRX	zoledronic acid	CG
AVEN	Benzo(a)pyrene	CG
AVEN	Cyclosporine	CG
AVEN	Ethinyl Estradiol	CG
AVEN	Fluorouracil	CG
AVEN	gefitinib	CG
AVEN	Tetrachlorodibenzodioxin	CG
AVP	Adenosine Triphosphate	CG
AVP	Angiotensin-Converting Enzyme Inhibitors	CG
AVP	Antipsychotic Agents	CG
AVP	Apomorphine	CG
AVP	Chlorpromazine	CG
AVP	Colchicine	CG
AVP	Cyanamide	CG
AVP	cyclo(Trp-Asp-Pro-Val-Leu)	CG
AVP	Dactinomycin	CG
AVP	desflurane	CG
AVP	Dexamethasone	CG
AVP	Levodopa	CG
AVP	Doxorubicin	CG
AVP	Enalapril	CG
AVP	Ethanol	CG
AVP	Hexamethonium	CG
AVP	Hydrochlorothiazide	CG
AVP	15-Hydroxy-11 alpha,9 alpha-(epoxymethano)prosta-5,13-dienoic Acid	CG
AVP	Ifosfamide	CG
AVP	Indomethacin	CG
AVP	Isoflurane	CG
AVP	Isoproterenol	CG
AVP	Labetalol	CG
AVP	Lipopolysaccharides	CG
AVP	Lithium	CG
AVP	Lithium Chloride	CG
AVP	Mesna	CG
AVP	Methotrexate	CG
AVP	Metoclopramide	CG
AVP	Morphine	CG
AVP	Naloxone	CG
AVP	Nicotine	CG
AVP	Nitric Oxide	CG
AVP	Oxygen	CG
AVP	Phenylephrine	CG
AVP	Propofol	CG
AVP	Dinoprostone	CG
AVP	Tamoxifen	CG
AVP	Tetrachlorodibenzodioxin	CG
AVP	Tretinoin	CG
AVP	Vincristine	CG
AZGP1	Acetaminophen	CG
AZGP1	Aflatoxin B1	CG
AZGP1	Antimony	CG
AZGP1	arsenic trioxide	CG
AZGP1	Cocaine	CG
AZGP1	Cyclosporine	CG
AZGP1	decitabine	CG
AZGP1	Diethylnitrosamine	CG
AZGP1	Doxorubicin	CG
AZGP1	Ethanol	CG
AZGP1	Ethinyl Estradiol	CG
AZGP1	Medroxyprogesterone Acetate	CG
AZGP1	Testosterone	CG
AZGP1	Tetrachlorodibenzodioxin	CG
BCHE	Acetylcholine	CG
BCHE	arsenic trioxide	CG
BCHE	Atropine	CG
BCHE	bambuterol	CG
BCHE	chloroprocaine	CG
BCHE	Chlorpyrifos	CG
BCHE	Cocaine	CG
BCHE	Cyclophosphamide	CG
BCHE	Cyclosporine	CG
BCHE	Diazinon	CG
BCHE	Dichlorvos	CG
BCHE	ecgonine methyl ester	CG
BCHE	Echothiophate Iodide	CG
BCHE	Malathion	CG
BCHE	Melphalan	CG
BCHE	Metoclopramide	CG
BCHE	mivacurium	CG
BCHE	Neostigmine	CG
BCHE	Organophosphorus Compounds	CG
BCHE	Paraquat	CG
BCHE	Parathion	CG
BCHE	Pesticides	CG
BCHE	Phenelzine	CG
BCHE	Phenothiazines	CG
BCHE	pirinixic acid	CG
BCHE	Plant Extracts	CG
BCHE	Quercetin	CG
BCHE	Ranitidine	CG
BCHE	Succinylcholine	CG
BCHE	Tacrine	CG
BCHE	Thiotepa	CG
BCL2	2-chloroethyl ethyl sulfide	CG
BCL2	2-methoxyestradiol	CG
BCL2	4-(N-methyl-N-nitrosamino)-1-(3-pyridyl)-1-butanone	CG
BCL2	5-((4-methylphenyl)methylene)-2-(phenylamino)-4(5H)-thiazolone	CG
BCL2	ABT-737	CG
BCL2	Acetaldehyde	CG
BCL2	Acetaminophen	CG
BCL2	Acetylcysteine	CG
BCL2	Acitretin	CG
BCL2	Acrylonitrile	CG
BCL2	alachlor	CG
BCL2	Albuterol	CG
BCL2	alitretinoin	CG
BCL2	allyl chloride	CG
BCL2	alpha-Tocopherol	CG
BCL2	Amifostine	CG
BCL2	Aminophylline	CG
BCL2	Amiodarone	CG
BCL2	Amitriptyline	CG
BCL2	Amlodipine	CG
BCL2	Amphetamine	CG
BCL2	Arsenic	CG
BCL2	arsenic trioxide	CG
BCL2	arsenite	CG
BCL2	Asbestos, Crocidolite	CG
BCL2	Ascorbic Acid	CG
BCL2	Aspirin	CG
BCL2	Astemizole	CG
BCL2	atorvastatin	CG
BCL2	Azacitidine	CG
BCL2	Bee Venoms	CG
BCL2	Benzene	CG
BCL2	Benzo(a)pyrene	CG
BCL2	bortezomib	CG
BCL2	Budesonide	CG
BCL2	Buthionine Sulfoximine	CG
BCL2	Cantharidin	CG
BCL2	Capsaicin	CG
BCL2	Carbamazepine	CG
BCL2	Carmustine	CG
BCL2	celecoxib	CG
BCL2	Chlorambucil	CG
BCL2	Cladribine	CG
BCL2	ciglitazone	CG
BCL2	cilostazol	CG
BCL2	cinnamic aldehyde	CG
BCL2	Ciprofloxacin	CG
BCL2	Citric Acid	CG
BCL2	Clonazepam	CG
BCL2	Clozapine	CG
BCL2	Cocaine	CG
BCL2	Curcumin	CG
BCL2	Cyanamide	CG
BCL2	Cyclophosphamide	CG
BCL2	Cyclosporine	CG
BCL2	Cytarabine	CG
BCL2	Stavudine	CG
BCL2	Dactinomycin	CG
BCL2	decitabine	CG
BCL2	deguelin	CG
BCL2	Desipramine	CG
BCL2	Dexamethasone	CG
BCL2	Dexmedetomidine	CG
BCL2	Carboplatin	CG
BCL2	Diatrizoate	CG
BCL2	Diatrizoate Meglumine	CG
BCL2	Diazoxide	CG
BCL2	Cisplatin	CG
BCL2	Lamivudine	CG
BCL2	Diethylnitrosamine	CG
BCL2	Diethylstilbestrol	CG
BCL2	Calcitriol	CG
BCL2	Dimethylnitrosamine	CG
BCL2	Dobutamine	CG
BCL2	docetaxel	CG
BCL2	Docosahexaenoic Acids	CG
BCL2	Levodopa	CG
BCL2	Dopamine	CG
BCL2	Doxorubicin	CG
BCL2	Doxycycline	CG
BCL2	Drugs, Chinese Herbal	CG
BCL2	Endosulfan	CG
BCL2	Epirubicin	CG
BCL2	epigallocatechin gallate	CG
BCL2	Estramustine	CG
BCL2	Ethanol	CG
BCL2	Ethinyl Estradiol	CG
BCL2	Etodolac	CG
BCL2	Etoposide	CG
BCL2	2-Acetylaminofluorene	CG
BCL2	Fluorouracil	CG
BCL2	Fluoxetine	CG
BCL2	Formaldehyde	CG
BCL2	formoterol	CG
BCL2	Furosemide	CG
BCL2	gemcitabine	CG
BCL2	Gentamicins	CG
BCL2	Glucocorticoids	CG
BCL2	Glutathione	CG
BCL2	Grape Seed Proanthocyanidins	CG
BCL2	Haloperidol	CG
BCL2	Heparin	CG
BCL2	Oxidopamine	CG
BCL2	Ifosfamide	CG
BCL2	Indomethacin	CG
BCL2	ioversol	CG
BCL2	irinotecan	CG
BCL2	Iron	CG
BCL2	Isoflurane	CG
BCL2	Isoproterenol	CG
BCL2	L 663536	CG
BCL2	lamotrigine	CG
BCL2	lansoprazole	CG
BCL2	Lindane	CG
BCL2	Lipopolysaccharides	CG
BCL2	Lisinopril	CG
BCL2	Lithium	CG
BCL2	Lithium Chloride	CG
BCL2	Losartan	CG
BCL2	mangiferin	CG
BCL2	Mannitol	CG
BCL2	Mechlorethamine	CG
BCL2	Melatonin	CG
BCL2	Metaproterenol	CG
BCL2	Methamphetamine	CG
BCL2	Methylnitrosourea	CG
BCL2	Methylprednisolone	CG
BCL2	Metipranolol	CG
BCL2	Midazolam	CG
BCL2	miglustat	CG
BCL2	Minocycline	CG
BCL2	Mitomycin	CG
BCL2	Mitoxantrone	CG
BCL2	Morphine	CG
BCL2	Mustard Gas	CG
BCL2	mycophenolate mofetil	CG
BCL2	Naloxone	CG
BCL2	naphthalene	CG
BCL2	Nicotine	CG
BCL2	Nifedipine	CG
BCL2	nimesulide	CG
BCL2	Nimodipine	CG
BCL2	Nitric Oxide	CG
BCL2	Nitroglycerin	CG
BCL2	Nitroprusside	CG
BCL2	S-Nitroso-N-Acetylpenicillamine	CG
BCL2	N'-nitrosonornicotine	CG
BCL2	Norepinephrine	CG
BCL2	olanzapine	CG
BCL2	Oxygen	CG
BCL2	Paclitaxel	CG
BCL2	pamidronate	CG
BCL2	Paraquat	CG
BCL2	Particulate Matter	CG
BCL2	pemetrexed	CG
BCL2	Pentobarbital	CG
BCL2	Phenobarbital	CG
BCL2	Phenylephrine	CG
BCL2	Phenytoin	CG
BCL2	pirinixic acid	CG
BCL2	Plant Extracts	CG
BCL2	pregna-4,17-diene-3,16-dione	CG
BCL2	Propofol	CG
BCL2	Propranolol	CG
BCL2	pyrrolidine dithiocarbamic acid	CG
BCL2	Quercetin	CG
BCL2	Raloxifene	CG
BCL2	Ramipril	CG
BCL2	resveratrol	CG
BCL2	Isotretinoin	CG
BCL2	Rifampin	CG
BCL2	Ritonavir	CG
BCL2	S-allylcysteine	CG
BCL2	salmeterol	CG
BCL2	Selenium	CG
BCL2	Sertraline	CG
BCL2	sildenafil	CG
BCL2	silybin	CG
BCL2	Simvastatin	CG
BCL2	Sirolimus	CG
BCL2	sodium arsenite	CG
BCL2	Spironolactone	CG
BCL2	Streptozocin	CG
BCL2	Styrene	CG
BCL2	Sulfasalazine	CG
BCL2	Sulindac	CG
BCL2	sulindac sulfide	CG
BCL2	Tacrine	CG
BCL2	tadalafil	CG
BCL2	Tamoxifen	CG
BCL2	Taurine	CG
BCL2	temozolomide	CG
BCL2	Terfenadine	CG
BCL2	Testosterone	CG
BCL2	Tetrachlorodibenzodioxin	CG
BCL2	Tetradecanoylphorbol Acetate	CG
BCL2	tetrandrine	CG
BCL2	Thalidomide	CG
BCL2	Theophylline	CG
BCL2	Thiotepa	CG
BCL2	Tretinoin	CG
BCL2	Trichloroethylene	CG
BCL2	troglitazone	CG
BCL2	Urethane	CG
BCL2	Ursodeoxycholic Acid	CG
BCL2	Valproic Acid	CG
BCL2	Vehicle Emissions	CG
BCL2	Vincristine	CG
BCL2	Vindesine	CG
BCL2	Vitamin A	CG
BCL2	Vitamin E	CG
BCL2	vorinostat	CG
BCL2	Zidovudine	CG
BCL2	Zinc	CG
BCL2	zoledronic acid	CG
BCL2L1	2-chloroethyl ethyl sulfide	CG
BCL2L1	ABT-737	CG
BCL2L1	Acetaminophen	CG
BCL2L1	Acetylcysteine	CG
BCL2L1	alpha-Tocopherol	CG
BCL2L1	Arsenic	CG
BCL2L1	arsenic trioxide	CG
BCL2L1	Asbestos, Crocidolite	CG
BCL2L1	Aspirin	CG
BCL2L1	Azacitidine	CG
BCL2L1	Azithromycin	CG
BCL2L1	Benzene	CG
BCL2L1	Benzo(a)pyrene	CG
BCL2L1	bortezomib	CG
BCL2L1	Cacodylic Acid	CG
BCL2L1	Capsaicin	CG
BCL2L1	Carmustine	CG
BCL2L1	celecoxib	CG
BCL2L1	Chloroquine	CG
BCL2L1	Citric Acid	CG
BCL2L1	Clarithromycin	CG
BCL2L1	Clofibrate	CG
BCL2L1	Clonidine	CG
BCL2L1	Cocaine	CG
BCL2L1	Colchicine	CG
BCL2L1	Curcumin	CG
BCL2L1	Cyclophosphamide	CG
BCL2L1	Cyclosporine	CG
BCL2L1	Cytarabine	CG
BCL2L1	Stavudine	CG
BCL2L1	Dactinomycin	CG
BCL2L1	decitabine	CG
BCL2L1	deguelin	CG
BCL2L1	Dexamethasone	CG
BCL2L1	Carboplatin	CG
BCL2L1	Diazoxide	CG
BCL2L1	Cisplatin	CG
BCL2L1	Diclofenac	CG
BCL2L1	Diethylnitrosamine	CG
BCL2L1	Diethylstilbestrol	CG
BCL2L1	Calcitriol	CG
BCL2L1	Dimethylnitrosamine	CG
BCL2L1	docetaxel	CG
BCL2L1	Doxorubicin	CG
BCL2L1	Doxycycline	CG
BCL2L1	Drugs, Chinese Herbal	CG
BCL2L1	epigallocatechin gallate	CG
BCL2L1	Ethanol	CG
BCL2L1	Etoposide	CG
BCL2L1	2-Acetylaminofluorene	CG
BCL2L1	Fluorouracil	CG
BCL2L1	gemcitabine	CG
BCL2L1	Gentamicins	CG
BCL2L1	Glutathione	CG
BCL2L1	Grape Seed Proanthocyanidins	CG
BCL2L1	Haloperidol	CG
BCL2L1	Hydroxyurea	CG
BCL2L1	Ibuprofen	CG
BCL2L1	imatinib	CG
BCL2L1	Indomethacin	CG
BCL2L1	irinotecan	CG
BCL2L1	Isoproterenol	CG
BCL2L1	lansoprazole	CG
BCL2L1	Lipopolysaccharides	CG
BCL2L1	Lithium Chloride	CG
BCL2L1	mangiferin	CG
BCL2L1	Methamphetamine	CG
BCL2L1	N-Methyl-3,4-methylenedioxyamphetamine	CG
BCL2L1	Mitomycin	CG
BCL2L1	Mitoxantrone	CG
BCL2L1	Monocrotaline	CG
BCL2L1	Morphine	CG
BCL2L1	Nitric Oxide	CG
BCL2L1	nitrofen	CG
BCL2L1	Oxygen	CG
BCL2L1	Paclitaxel	CG
BCL2L1	Paraquat	CG
BCL2L1	Parathion	CG
BCL2L1	Pentoxifylline	CG
BCL2L1	Phenobarbital	CG
BCL2L1	Phenylephrine	CG
BCL2L1	Phenytoin	CG
BCL2L1	pirinixic acid	CG
BCL2L1	Plant Extracts	CG
BCL2L1	Dinoprostone	CG
BCL2L1	pyrrolidine dithiocarbamic acid	CG
BCL2L1	Quercetin	CG
BCL2L1	resveratrol	CG
BCL2L1	Isotretinoin	CG
BCL2L1	Rifampin	CG
BCL2L1	Ritonavir	CG
BCL2L1	Selenium	CG
BCL2L1	sildenafil	CG
BCL2L1	Simvastatin	CG
BCL2L1	Sirolimus	CG
BCL2L1	sodium arsenite	CG
BCL2L1	Spironolactone	CG
BCL2L1	Streptozocin	CG
BCL2L1	Styrene	CG
BCL2L1	Sulindac	CG
BCL2L1	sulindac sulfide	CG
BCL2L1	Taurine	CG
BCL2L1	Tetrachlorodibenzodioxin	CG
BCL2L1	Tetradecanoylphorbol Acetate	CG
BCL2L1	Thalidomide	CG
BCL2L1	Thiotepa	CG
BCL2L1	Tobacco Smoke Pollution	CG
BCL2L1	Tretinoin	CG
BCL2L1	Trichloroethylene	CG
BCL2L1	tyrphostin AG 1478	CG
BCL2L1	Valproic Acid	CG
BCL2L1	Vehicle Emissions	CG
BCL2L1	Vitamin E	CG
BCL2L1	vorinostat	CG
BCL2L1	Zinc	CG
BCL2L1	zoledronic acid	CG
BDNF	Acetaminophen	CG
BDNF	Acrolein	CG
BDNF	Amphetamine	CG
BDNF	Androgens	CG
BDNF	Arsenic	CG
BDNF	Asbestos, Crocidolite	CG
BDNF	Ascorbic Acid	CG
BDNF	Azacitidine	CG
BDNF	Carbamazepine	CG
BDNF	Chlorpromazine	CG
BDNF	Chlorpyrifos	CG
BDNF	Chondroitin Sulfates	CG
BDNF	Clozapine	CG
BDNF	Cocaine	CG
BDNF	Colchicine	CG
BDNF	Curcumin	CG
BDNF	Cyclophosphamide	CG
BDNF	cypermethrin	CG
BDNF	DDT	CG
BDNF	decitabine	CG
BDNF	deguelin	CG
BDNF	Dexamethasone	CG
BDNF	Diazepam	CG
BDNF	Didanosine	CG
BDNF	Diethylstilbestrol	CG
BDNF	Calcitriol	CG
BDNF	Dopamine	CG
BDNF	Ethanol	CG
BDNF	Ethylnitrosourea	CG
BDNF	Fluorouracil	CG
BDNF	Fluoxetine	CG
BDNF	Formaldehyde	CG
BDNF	gemcitabine	CG
BDNF	Haloperidol	CG
BDNF	Heroin	CG
BDNF	Hydrocortisone	CG
BDNF	Imipramine	CG
BDNF	Ketamine	CG
BDNF	lamotrigine	CG
BDNF	Lindane	CG
BDNF	Lithium	CG
BDNF	Methamphetamine	CG
BDNF	N-Methyl-3,4-methylenedioxyamphetamine	CG
BDNF	Methylphenidate	CG
BDNF	Morphine	CG
BDNF	Mustard Gas	CG
BDNF	Naloxone	CG
BDNF	Niacin	CG
BDNF	Nicardipine	CG
BDNF	Nicotine	CG
BDNF	Nifedipine	CG
BDNF	Nitric Oxide	CG
BDNF	olanzapine	CG
BDNF	Ozone	CG
BDNF	Papaverine	CG
BDNF	Paraldehyde	CG
BDNF	Pentobarbital	CG
BDNF	Phenylephrine	CG
BDNF	Plant Preparations	CG
BDNF	Risperidone	CG
BDNF	Rolipram	CG
BDNF	Sertraline	CG
BDNF	Sirolimus	CG
BDNF	sodium arsenite	CG
BDNF	Ouabain	CG
BDNF	Tamoxifen	CG
BDNF	Tetrachlorodibenzodioxin	CG
BDNF	Tretinoin	CG
BDNF	Valproic Acid	CG
BDNF	venlafaxine	CG
BIRC5	4-(N-methyl-N-nitrosamino)-1-(3-pyridyl)-1-butanone	CG
BIRC5	Acetaminophen	CG
BIRC5	Aflatoxin B1	CG
BIRC5	Amiodarone	CG
BIRC5	Arsenic	CG
BIRC5	arsenic trioxide	CG
BIRC5	arsenite	CG
BIRC5	Aspirin	CG
BIRC5	atorvastatin	CG
BIRC5	Benzo(a)pyrene	CG
BIRC5	bexarotene	CG
BIRC5	bortezomib	CG
BIRC5	Budesonide	CG
BIRC5	Cantharidin	CG
BIRC5	Capsaicin	CG
BIRC5	celecoxib	CG
BIRC5	Chlorambucil	CG
BIRC5	ciglitazone	CG
BIRC5	Curcumin	CG
BIRC5	Cyclosporine	CG
BIRC5	Dacarbazine	CG
BIRC5	decitabine	CG
BIRC5	deguelin	CG
BIRC5	Dexamethasone	CG
BIRC5	Cisplatin	CG
BIRC5	Diethylnitrosamine	CG
BIRC5	docetaxel	CG
BIRC5	Doxorubicin	CG
BIRC5	(E)-4-((2-N-(4-methoxybenzenesulfonyl)amino)stilbazole)1-oxide	CG
BIRC5	Epirubicin	CG
BIRC5	Ethinyl Estradiol	CG
BIRC5	Etodolac	CG
BIRC5	Etoposide	CG
BIRC5	everolimus	CG
BIRC5	Fluorouracil	CG
BIRC5	Flurbiprofen	CG
BIRC5	Furosemide	CG
BIRC5	gefitinib	CG
BIRC5	gemcitabine	CG
BIRC5	Hexamethonium	CG
BIRC5	imatinib	CG
BIRC5	Indomethacin	CG
BIRC5	irinotecan	CG
BIRC5	Isoflurane	CG
BIRC5	Lithium	CG
BIRC5	Melphalan	CG
BIRC5	Methimazole	CG
BIRC5	Methylcholanthrene	CG
BIRC5	Mitomycin	CG
BIRC5	ML 7	CG
BIRC5	Nickel	CG
BIRC5	Nicotine	CG
BIRC5	Nitric Oxide	CG
BIRC5	Nitroprusside	CG
BIRC5	Oxygen	CG
BIRC5	Ozone	CG
BIRC5	Paclitaxel	CG
BIRC5	Phenobarbital	CG
BIRC5	pirinixic acid	CG
BIRC5	pregna-4,17-diene-3,16-dione	CG
BIRC5	Propylthiouracil	CG
BIRC5	pyrrolidine dithiocarbamic acid	CG
BIRC5	Quercetin	CG
BIRC5	resveratrol	CG
BIRC5	Isotretinoin	CG
BIRC5	Ritonavir	CG
BIRC5	Selenium	CG
BIRC5	Simvastatin	CG
BIRC5	Sirolimus	CG
BIRC5	sodium arsenite	CG
BIRC5	Sulindac	CG
BIRC5	Tamoxifen	CG
BIRC5	Testosterone	CG
BIRC5	Tetrachlorodibenzodioxin	CG
BIRC5	Tetradecanoylphorbol Acetate	CG
BIRC5	tetrandrine	CG
BIRC5	Tretinoin	CG
BIRC5	Ursodeoxycholic Acid	CG
BIRC5	vinyl carbamate	CG
BIRC5	vorinostat	CG
BIRC5	zoledronic acid	CG
BMP7	Acetaminophen	CG
BMP7	Ascorbic Acid	CG
BMP7	Carmustine	CG
BMP7	decitabine	CG
BMP7	Cisplatin	CG
BMP7	Diethylstilbestrol	CG
BMP7	Calcitriol	CG
BMP7	Ethinyl Estradiol	CG
BMP7	Mitoxantrone	CG
BMP7	Paclitaxel	CG
BMP7	Phenylephrine	CG
BMP7	Raloxifene	CG
BMP7	Ramipril	CG
BMP7	Streptozocin	CG
BMP7	Tamoxifen	CG
BMP7	Tetrachlorodibenzodioxin	CG
BMP7	Tretinoin	CG
BMP7	valsartan	CG
BMPR2	Arsenic	CG
BMPR2	arsenic trioxide	CG
BMPR2	Benzo(a)pyrene	CG
BMPR2	Cocaine	CG
BMPR2	Drugs, Chinese Herbal	CG
BMPR2	Fenfluramine	CG
BMPR2	Fosinopril	CG
BMPR2	Serotonin	CG
BMPR2	Iloprost	CG
BMPR2	Monocrotaline	CG
BMPR2	sodium arsenite	CG
BMPR2	Taurine	CG
BMPR2	Tetrachlorodibenzodioxin	CG
BMPR2	Valproic Acid	CG
BMPR2	zoledronic acid	CG
BRAF	Acetaminophen	CG
BRAF	Arsenic	CG
BRAF	Diethylnitrosamine	CG
BRAF	Ethinyl Estradiol	CG
BRAF	Nicotine	CG
BRAF	pirinixic acid	CG
BRAF	Isotretinoin	CG
BRAF	sodium arsenite	CG
BRAF	Tamoxifen	CG
BRAF	Tretinoin	CG
CACNA1S	Ethinyl Estradiol	CG
CACNA1S	Tamoxifen	CG
CACNA1S	Tetrachlorodibenzodioxin	CG
CALCA	Acetaminophen	CG
CALCA	Acetylcholine	CG
CALCA	Acrolein	CG
CALCA	Cyclic AMP	CG
CALCA	alachlor	CG
CALCA	Amiloride	CG
CALCA	Anethole Trithione	CG
CALCA	Asbestos, Crocidolite	CG
CALCA	Azacitidine	CG
CALCA	Botulinum Toxins, Type A	CG
CALCA	Capsaicin	CG
CALCA	Cromolyn Sodium	CG
CALCA	Tetrahydrocannabinol	CG
CALCA	Dexamethasone	CG
CALCA	Ergotamine	CG
CALCA	Ethanol	CG
CALCA	Etoposide	CG
CALCA	Hydrochloric Acid	CG
CALCA	Isoflurane	CG
CALCA	Isoproterenol	CG
CALCA	Lidocaine	CG
CALCA	Lipopolysaccharides	CG
CALCA	Mibefradil	CG
CALCA	Morphine	CG
CALCA	N-(3-methoxyphenyl)-4-chlorocinnamanilide	CG
CALCA	Nimodipine	CG
CALCA	nitrofen	CG
CALCA	Nitroglycerin	CG
CALCA	Nitroprusside	CG
CALCA	S-Nitroso-N-Acetylpenicillamine	CG
CALCA	Norepinephrine	CG
CALCA	Ozone	CG
CALCA	Paclitaxel	CG
CALCA	Phenol	CG
CALCA	Phenylephrine	CG
CALCA	Phenytoin	CG
CALCA	pirinixic acid	CG
CALCA	Plant Extracts	CG
CALCA	Propranolol	CG
CALCA	Dinoprostone	CG
CALCA	Ranitidine	CG
CALCA	rofecoxib	CG
CALCA	Ruthenium Red	CG
CALCA	sevoflurane	CG
CALCA	silicon carbide	CG
CALCA	Silicon Dioxide	CG
CALCA	sulprostone	CG
CALCA	Sumatriptan	CG
CALCA	Valproic Acid	CG
CASC1	Diethylstilbestrol	CG
CASC1	Valproic Acid	CG
CASP8	2-chloroethyl ethyl sulfide	CG
CASP8	4-(N-methyl-N-nitrosamino)-1-(3-pyridyl)-1-butanone	CG
CASP8	5-((4-methylphenyl)methylene)-2-(phenylamino)-4(5H)-thiazolone	CG
CASP8	ABT-737	CG
CASP8	Acetaminophen	CG
CASP8	Acetylcysteine	CG
CASP8	Acitretin	CG
CASP8	Acrolein	CG
CASP8	alitretinoin	CG
CASP8	Amiloride	CG
CASP8	Amiodarone	CG
CASP8	Amlodipine	CG
CASP8	arsenic trioxide	CG
CASP8	Ascorbic Acid	CG
CASP8	Aspirin	CG
CASP8	atorvastatin	CG
CASP8	Azacitidine	CG
CASP8	Benzene	CG
CASP8	Benzo(a)pyrene	CG
CASP8	bortezomib	CG
CASP8	Buthionine Sulfoximine	CG
CASP8	Cacodylic Acid	CG
CASP8	Cadmium	CG
CASP8	Capsaicin	CG
CASP8	celecoxib	CG
CASP8	cerivastatin	CG
CASP8	Chlorambucil	CG
CASP8	Cladribine	CG
CASP8	CI 1004	CG
CASP8	ciglitazone	CG
CASP8	cilostazol	CG
CASP8	Cimetidine	CG
CASP8	cinnamic aldehyde	CG
CASP8	Ciprofloxacin	CG
CASP8	Cocaine	CG
CASP8	Colchicine	CG
CASP8	Curcumin	CG
CASP8	Cyclophosphamide	CG
CASP8	Cyclosporine	CG
CASP8	Cytarabine	CG
CASP8	Dacarbazine	CG
CASP8	Dactinomycin	CG
CASP8	decitabine	CG
CASP8	Tetrahydrocannabinol	CG
CASP8	Dexamethasone	CG
CASP8	Dexmedetomidine	CG
CASP8	Cisplatin	CG
CASP8	Diclofenac	CG
CASP8	Diethylnitrosamine	CG
CASP8	Diethylstilbestrol	CG
CASP8	Calcitriol	CG
CASP8	Doxorubicin	CG
CASP8	Drugs, Chinese Herbal	CG
CASP8	Etoposide	CG
CASP8	Fluorouracil	CG
CASP8	fluticasone	CG
CASP8	Formaldehyde	CG
CASP8	Furosemide	CG
CASP8	gemcitabine	CG
CASP8	Gentamicins	CG
CASP8	imatinib	CG
CASP8	Indomethacin	CG
CASP8	irinotecan	CG
CASP8	lansoprazole	CG
CASP8	Lipopolysaccharides	CG
CASP8	Lithium	CG
CASP8	Loratadine	CG
CASP8	Methotrexate	CG
CASP8	Minocycline	CG
CASP8	Mitomycin	CG
CASP8	Mitoxantrone	CG
CASP8	Morphine	CG
CASP8	Mustard Gas	CG
CASP8	Nelfinavir	CG
CASP8	Nicotine	CG
CASP8	nimesulide	CG
CASP8	Nitric Oxide	CG
CASP8	Nitroprusside	CG
CASP8	S-Nitroso-N-Acetylpenicillamine	CG
CASP8	N-nitrosomorpholine	CG
CASP8	Nordihydroguaiaretic Acid	CG
CASP8	Omeprazole	CG
CASP8	orlistat	CG
CASP8	Paclitaxel	CG
CASP8	Paraquat	CG
CASP8	Pentobarbital	CG
CASP8	Pentoxifylline	CG
CASP8	pirinixic acid	CG
CASP8	Plant Extracts	CG
CASP8	pregna-4,17-diene-3,16-dione	CG
CASP8	Quercetin	CG
CASP8	resveratrol	CG
CASP8	Isotretinoin	CG
CASP8	Ribavirin	CG
CASP8	Rifampin	CG
CASP8	S-allylcysteine	CG
CASP8	salmeterol	CG
CASP8	Selenium	CG
CASP8	silybin	CG
CASP8	Simvastatin	CG
CASP8	Sirolimus	CG
CASP8	sodium arsenite	CG
CASP8	Sodium Salicylate	CG
CASP8	Spironolactone	CG
CASP8	Styrene	CG
CASP8	Sulindac	CG
CASP8	sulindac sulfide	CG
CASP8	sulindac sulfone	CG
CASP8	Tamoxifen	CG
CASP8	Terfenadine	CG
CASP8	Testosterone	CG
CASP8	Tetrachlorodibenzodioxin	CG
CASP8	Tetradecanoylphorbol Acetate	CG
CASP8	Thalidomide	CG
CASP8	Topotecan	CG
CASP8	Tretinoin	CG
CASP8	Triamcinolone Acetonide	CG
CASP8	Ursodeoxycholic Acid	CG
CASP8	Valproic Acid	CG
CASP8	Vincristine	CG
CASP8	vorinostat	CG
CASP8	zoledronic acid	CG
CAT	2-chloroethyl ethyl sulfide	CG
CAT	3-xylene	CG
CAT	4-hydroxypyrazole	CG
CAT	Acetaldehyde	CG
CAT	Acetaminophen	CG
CAT	Acetylcysteine	CG
CAT	Acrylonitrile	CG
CAT	Aflatoxin B1	CG
CAT	allyl chloride	CG
CAT	alpha-Tocopherol	CG
CAT	Aluminum	CG
CAT	aluminum phosphide	CG
CAT	Amikacin	CG
CAT	Amiodarone	CG
CAT	Amitriptyline	CG
CAT	Amphetamine	CG
CAT	Anethole Trithione	CG
CAT	Antioxidants	CG
CAT	Arsenic	CG
CAT	arsenic trioxide	CG
CAT	arsenite	CG
CAT	Asbestos, Crocidolite	CG
CAT	Ascorbic Acid	CG
CAT	Aspirin	CG
CAT	Astemizole	CG
CAT	atorvastatin	CG
CAT	Benzbromarone	CG
CAT	Benzene	CG
CAT	Benzo(a)pyrene	CG
CAT	beta Carotene	CG
CAT	Bleomycin	CG
CAT	Bupropion	CG
CAT	Buspirone	CG
CAT	Buthionine Sulfoximine	CG
CAT	Butylated Hydroxytoluene	CG
CAT	Cacodylic Acid	CG
CAT	Cadmium	CG
CAT	Capsaicin	CG
CAT	Carbamazepine	CG
CAT	cefepime	CG
CAT	Ceftriaxone	CG
CAT	celecoxib	CG
CAT	Chloramphenicol	CG
CAT	Chloroform	CG
CAT	Chloroquine	CG
CAT	Chlorpromazine	CG
CAT	Chlorpyrifos	CG
CAT	Chondroitin Sulfates	CG
CAT	chromium hexavalent ion	CG
CAT	ciglitazone	CG
CAT	cinnamic aldehyde	CG
CAT	ciprofibrate	CG
CAT	Citalopram	CG
CAT	Clofibrate	CG
CAT	Clomipramine	CG
CAT	Clozapine	CG
CAT	Cobalt	CG
CAT	Cocaine	CG
CAT	Colchicine	CG
CAT	Copper Sulfate	CG
CAT	Curcumin	CG
CAT	Cyclophosphamide	CG
CAT	Cyclosporine	CG
CAT	cypermethrin	CG
CAT	Dapsone	CG
CAT	DDT	CG
CAT	Tetrahydrocannabinol	CG
CAT	Desogestrel	CG
CAT	Dexamethasone	CG
CAT	Carboplatin	CG
CAT	Cisplatin	CG
CAT	Dichlorvos	CG
CAT	Diethylnitrosamine	CG
CAT	Dimethylnitrosamine	CG
CAT	Dopamine	CG
CAT	Doxorubicin	CG
CAT	Drugs, Chinese Herbal	CG
CAT	Endosulfan	CG
CAT	epigallocatechin gallate	CG
CAT	Erythromycin	CG
CAT	Etanidazole	CG
CAT	Ethanol	CG
CAT	Ethinyl Estradiol	CG
CAT	Famotidine	CG
CAT	2-Acetylaminofluorene	CG
CAT	Formaldehyde	CG
CAT	gamma-Tocopherol	CG
CAT	Gentamicins	CG
CAT	Grape Seed Proanthocyanidins	CG
CAT	Haloperidol	CG
CAT	Heparin	CG
CAT	hydrazine	CG
CAT	Hydrocarbons, Chlorinated	CG
CAT	Oxidopamine	CG
CAT	Serotonin	CG
CAT	Imipramine	CG
CAT	Indomethacin	CG
CAT	Iron	CG
CAT	Iron-Dextran Complex	CG
CAT	Isoproterenol	CG
CAT	lansoprazole	CG
CAT	Lindane	CG
CAT	Lipopolysaccharides	CG
CAT	Lithium	CG
CAT	Malathion	CG
CAT	Malondialdehyde	CG
CAT	mangiferin	CG
CAT	Medroxyprogesterone	CG
CAT	Melatonin	CG
CAT	Methamphetamine	CG
CAT	Methimazole	CG
CAT	Methylene Chloride	CG
CAT	N-Methyl-3,4-methylenedioxyamphetamine	CG
CAT	Methylprednisolone	CG
CAT	mirtazapine	CG
CAT	Misonidazole	CG
CAT	monomethylarsonous acid	CG
CAT	montelukast	CG
CAT	Morphine	CG
CAT	Mustard Gas	CG
CAT	Naloxone	CG
CAT	naphthalene	CG
CAT	Niacin	CG
CAT	Nicotine	CG
CAT	nimesulide	CG
CAT	Nimodipine	CG
CAT	Nitric Oxide	CG
CAT	Nitrofurantoin	CG
CAT	Nitrogen Dioxide	CG
CAT	Norepinephrine	CG
CAT	olanzapine	CG
CAT	Oxygen	CG
CAT	Ozone	CG
CAT	Paclitaxel	CG
CAT	Paraquat	CG
CAT	Pentoxifylline	CG
CAT	Phenobarbital	CG
CAT	Phenylephrine	CG
CAT	pirinixic acid	CG
CAT	Plant Extracts	CG
CAT	Plant Preparations	CG
CAT	Pravastatin	CG
CAT	Propofol	CG
CAT	Dinoprostone	CG
CAT	pycnogenols	CG
CAT	Quartz	CG
CAT	Quercetin	CG
CAT	Quinidine	CG
CAT	Raloxifene	CG
CAT	Ranitidine	CG
CAT	resveratrol	CG
CAT	Isotretinoin	CG
CAT	Selenium	CG
CAT	Sertraline	CG
CAT	sildenafil	CG
CAT	Simvastatin	CG
CAT	Smoke	CG
CAT	sodium arsenite	CG
CAT	Streptozocin	CG
CAT	Ouabain	CG
CAT	Styrene	CG
CAT	Tamoxifen	CG
CAT	Tartrazine	CG
CAT	Testosterone	CG
CAT	Tetrachlorodibenzodioxin	CG
CAT	Tetracycline	CG
CAT	Tetradecanoylphorbol Acetate	CG
CAT	Thalidomide	CG
CAT	Theophylline	CG
CAT	Topotecan	CG
CAT	Trazodone	CG
CAT	Tretinoin	CG
CAT	Urethane	CG
CAT	Valproic Acid	CG
CAT	Vancomycin	CG
CAT	venlafaxine	CG
CAT	Vinblastine	CG
CAT	Vincristine	CG
CAT	Vitamin A	CG
CAT	Vitamin B 12	CG
CAT	Vitamin E	CG
CAT	zafirlukast	CG
CAT	Zidovudine	CG
CAT	Zinc	CG
CBR2	nickel sulfate	CG
CBR2	Vancomycin	CG
CCDC40	Tetrachlorodibenzodioxin	CG
CCL11	bexarotene	CG
CCL11	Bleomycin	CG
CCL11	Cilomilast	CG
CCL11	clopidogrel	CG
CCL11	Dactinomycin	CG
CCL11	Ethinyl Estradiol	CG
CCL11	fexofenadine	CG
CCL11	fluticasone	CG
CCL11	Heparin	CG
CCL11	Lipopolysaccharides	CG
CCL11	Mustard Gas	CG
CCL11	Nitrogen Dioxide	CG
CCL11	Ovalbumin	CG
CCL11	Oxygen	CG
CCL11	Ozone	CG
CCL11	PH 163	CG
CCL11	phthalic anhydride	CG
CCL11	pioglitazone	CG
CCL11	pirinixic acid	CG
CCL11	Prednisone	CG
CCL11	resveratrol	CG
CCL11	salmeterol	CG
CCL11	Tamoxifen	CG
CCL11	Tetrachlorodibenzodioxin	CG
CCL11	Tetradecanoylphorbol Acetate	CG
CCL11	Tobacco Smoke Pollution	CG
CCL11	Toluene 2,4-Diisocyanate	CG
CCL11	trimellitic anhydride	CG
CCL11	troglitazone	CG
CCL11	verlukast	CG
CCL11	zileuton	CG
CCL12	Leukotriene B4	CG
CCL12	Leukotriene C4	CG
CCL12	Ovalbumin	CG
CCL12	PH 163	CG
CCL12	Quercetin	CG
CCL12	Asbestos, Serpentine	CG
CCL12	verlukast	CG
CCL12	zileuton	CG
CCL2	3-xylene	CG
CCL2	4-(acetoxymethylnitrosamino)-1-(3-pyridyl)-1-butanone	CG
CCL2	4-(N-methyl-N-nitrosamino)-1-(3-pyridyl)-1-butanone	CG
CCL2	Acetaldehyde	CG
CCL2	Acetaminophen	CG
CCL2	Acetylcysteine	CG
CCL2	Acrolein	CG
CCL2	Acrylonitrile	CG
CCL2	alpha-Tocopherol	CG
CCL2	Amiloride	CG
CCL2	Amiodarone	CG
CCL2	Arsenic	CG
CCL2	arsenic trioxide	CG
CCL2	arsenite	CG
CCL2	Asbestos	CG
CCL2	Asbestos, Crocidolite	CG
CCL2	Aspirin	CG
CCL2	Azithromycin	CG
CCL2	Beclomethasone	CG
CCL2	Benzene	CG
CCL2	Benzo(a)pyrene	CG
CCL2	Betamethasone	CG
CCL2	Bisoprolol	CG
CCL2	Bleomycin	CG
CCL2	bortezomib	CG
CCL2	Budesonide	CG
CCL2	Butylated Hydroxytoluene	CG
CCL2	Capsaicin	CG
CCL2	Carmustine	CG
CCL2	Carrageenan	CG
CCL2	celecoxib	CG
CCL2	Chloroquine	CG
CCL2	Chondroitin Sulfates	CG
CCL2	Cimetidine	CG
CCL2	Clofibrate	CG
CCL2	Clonidine	CG
CCL2	Coal Ash	CG
CCL2	Cocaine	CG
CCL2	Codeine	CG
CCL2	Colchicine	CG
CCL2	Curcumin	CG
CCL2	Cyclophosphamide	CG
CCL2	Stavudine	CG
CCL2	Dactinomycin	CG
CCL2	Dexamethasone	CG
CCL2	Cisplatin	CG
CCL2	Diethylnitrosamine	CG
CCL2	Diethylstilbestrol	CG
CCL2	Digoxin	CG
CCL2	Calcitriol	CG
CCL2	Dimethylnitrosamine	CG
CCL2	Dobutamine	CG
CCL2	Docosahexaenoic Acids	CG
CCL2	Doxorubicin	CG
CCL2	Enalapril	CG
CCL2	Ethinyl Estradiol	CG
CCL2	fluticasone	CG
CCL2	Formaldehyde	CG
CCL2	gemcitabine	CG
CCL2	Gentamicins	CG
CCL2	Halothane	CG
CCL2	Heparin	CG
CCL2	Leukotriene B4	CG
CCL2	Histamine	CG
CCL2	Hydrochloric Acid	CG
CCL2	Hydrocortisone	CG
CCL2	Hydroxychloroquine	CG
CCL2	Ibuprofen	CG
CCL2	Indomethacin	CG
CCL2	Iron	CG
CCL2	Isoflurane	CG
CCL2	Lidocaine	CG
CCL2	Lipopolysaccharides	CG
CCL2	Losartan	CG
CCL2	Leukotriene C4	CG
CCL2	mangiferin	CG
CCL2	Methadone	CG
CCL2	Dextromethorphan	CG
CCL2	Methylcholanthrene	CG
CCL2	Methylnitrosourea	CG
CCL2	Minocycline	CG
CCL2	Mitomycin	CG
CCL2	monomethylarsonous acid	CG
CCL2	montelukast	CG
CCL2	Morphine	CG
CCL2	Mustard Gas	CG
CCL2	mycophenolate mofetil	CG
CCL2	Naloxone	CG
CCL2	Nelfinavir	CG
CCL2	Niacin	CG
CCL2	nickel sulfate	CG
CCL2	Nicotine	CG
CCL2	Nifedipine	CG
CCL2	nitrofen	CG
CCL2	Nitrogen Dioxide	CG
CCL2	Nitroprusside	CG
CCL2	Linoleic Acid	CG
CCL2	Ovalbumin	CG
CCL2	Oxygen	CG
CCL2	Ozone	CG
CCL2	Paraquat	CG
CCL2	Pentoxifylline	CG
CCL2	Perindopril	CG
CCL2	PH 163	CG
CCL2	Phenylephrine	CG
CCL2	Phenytoin	CG
CCL2	phthalic anhydride	CG
CCL2	pioglitazone	CG
CCL2	pirinixic acid	CG
CCL2	Plant Extracts	CG
CCL2	Pravastatin	CG
CCL2	Prednisolone	CG
CCL2	Dinoprostone	CG
CCL2	Epoprostenol	CG
CCL2	pyrrolidine dithiocarbamic acid	CG
CCL2	Quercetin	CG
CCL2	Raloxifene	CG
CCL2	Ramipril	CG
CCL2	resveratrol	CG
CCL2	Isotretinoin	CG
CCL2	Ritonavir	CG
CCL2	rofecoxib	CG
CCL2	salmeterol	CG
CCL2	Selenium	CG
CCL2	Asbestos, Serpentine	CG
CCL2	sevoflurane	CG
CCL2	Simvastatin	CG
CCL2	Smoke	CG
CCL2	sodium arsenite	CG
CCL2	Streptozocin	CG
CCL2	Ouabain	CG
CCL2	Styrene	CG
CCL2	Tamoxifen	CG
CCL2	telmisartan	CG
CCL2	Testosterone	CG
CCL2	Tetrachlorodibenzodioxin	CG
CCL2	Tetradecanoylphorbol Acetate	CG
CCL2	tetrathiomolybdate	CG
CCL2	Thalidomide	CG
[truncated: 15,276 more rows]
