# Supplementary material for: Network and matrix analysis of the respiratory disease interactome
Source: BMC Syst Biol. 2014 Mar 22;8:34. doi: 10.1186/1752-0509-8-34 (PMC3998111; doi:10.1186/1752-0509-8-34)
Supplement: Additional file 2: Table S2 — Therapeutic Network. [file 1752-0509-8-34-S2.xlsx]

## Sheet: Sheet1
KIT	KIT	GG
DOK1	KIT	GG
JUN	JUN	GG
RB1	JUN	GG
NFYA	JUN	GG
PRKDC	JUN	GG
MAPK3	JUN	GG
ATF3	JUN	GG
MAPK14	JUNB	GG
AVP	OXTR	GG
SERPINC1	SERPINC1	GG
PCNA	CCND1	GG
RB1	CCND1	GG
CDKN1B	CCND1	GG
HRAS	PIK3CA	GG
MAPK1	PLAT	GG
PLAU	PLAT	GG
LAMA3	PLAT	GG
MAPK3	PLAT	GG
PDGFA	PDGFA	GG
PDGFRA	PDGFA	GG
DUSP3	PDGFA	GG
PDGFRA	PDGFRA	GG
PARP1	PARP1	GG
PCNA	PARP1	GG
TP53	PARP1	GG
PRKDC	PARP1	GG
APOA1	TTR	GG
PCNA	PCNA	GG
PTMA	PCNA	GG
CDKN1C	PCNA	GG
PRKDC	PCNA	GG
MCL1	PCNA	GG
APOE	APOE	GG
APOE	MAPT	GG
MAPK1	MAPK1	GG
MAPK1	RB1	GG
MAPK1	CEBPB	GG
MAPK1	MYB	GG
MAPK1	TP53	GG
DUSP3	MAPK1	GG
MAPK14	MAPK1	GG
NKX2-1	MAPK1	GG
MAPK1	SCNN1G	GG
SFTPA2	SFTPA1	GG
SFTPA2	SFTPA2	GG
RB1	RB1	GG
CEBPB	RB1	GG
MYC	RB1	GG
AHR	RB1	GG
ARG1	ARG2	GG
CCL3	CCL3	GG
CCL4	CCL3	GG
CEBPB	CCL3	GG
TGFB1	CCL3	GG
CCR3	CCL3	GG
RET	MAPK1	GG
RET	MAPK14	GG
RET	MAPK3	GG
CCR3	CCL5	GG
TERT	TERT	GG
TEP1	TERT	GG
HDAC2	PTMA	GG
MMP14	TIMP3	GG
CEBPB	CEBPB	GG
MYB	CEBPB	GG
MYC	CEBPB	GG
RASSF1	HRAS	GG
DNMT3A	MYC	GG
MINA	MYC	GG
TGFB1	TGFB1	GG
TGFBR2	TGFB1	GG
TGFB2	TGFB1	GG
LTBP4	TGFB1	GG
TGFB2	TGFBR2	GG
TGFB3	TGFBR2	GG
TGFB3	TGFB2	GG
TP53	TP53	GG
BCL2L1	TP53	GG
PTGS2	TP53	GG
PRKDC	TP53	GG
CCNG1	TP53	GG
TEP1	TP53	GG
PTEN	TP53	GG
MAPK3	TP53	GG
STK11	TP53	GG
ATF3	TP53	GG
TP63	TP53	GG
TNFRSF1A	TNFRSF1A	GG
DAPK1	TNFRSF1A	GG
BMPR2	MAP3K8	GG
VEGFA	VEGFA	GG
ADAMTS1	VEGFA	GG
XPC	XPC	GG
MME	NPPA	GG
CSF2RA	CSF2RA	GG
BCL2L1	BCL2L1	GG
CASP8	BCL2L1	GG
AVEN	BCL2L1	GG
SGCB	SGCA	GG
CCNG1	CDKN2A	GG
MAPK3	DUSP3	GG
SCNN1B	SCNN1A	GG
SCNN1G	SCNN1A	GG
AHR	AHR	GG
PTGS2	PTGS2	GG
MAPK3	MAPK14	GG
GATA6	NKX2-1	GG
BMP7	ACVR1	GG
SCNN1G	SCNN1B	GG
MERTK	BMPR2	GG
DAPK1	DAPK1	GG
MAPK3	DAPK1	GG
PRKDC	PRKDC	GG
SGCG	SGCB	GG
MAPK3	MYLK	GG
BMPR2	BMP7	GG
ESR1	BDNF	GG
NOS3	BDNF	GG
SMAD9	ACVR1	GG
CCR2	CCL11	GG
CCR3	CCL11	GG
CCL8	CCR2	GG
CCR3	CCR3	GG
CCL8	CCR3	GG
CASP8	CDKN1B	GG
ASCL1	ASCL1	GG
MAPK3	MAPK3	GG
CTNNB1	CDH2	GG
CRHR2	CRHR2	GG
CRHR2	UCN3	GG
STK11	STK11	GG
TCF4	TCF4	GG
CALCA	CALCA	GG
CFTR	CFTR	GG
PARK2	PARK2	GG
MAP2K7	MAP2K7	GG
ATF3	ATF3	GG
TCF4	ASCL1	GG
IRAK3	IRAK3	GG
MERTK	MERTK	GG
RASSF1	RASSF1	GG
EDNRB	EDN1	GG
DCTN1	DCTN1	GG
MCL1	MCL1	GG
PTGFR	PTGER2	GG
PLA2G4A	PLA2G4A	GG
EGFR	CTNNB1	GG
ERBB2	CTNNB1	GG
CCND1	CTNNB1	GG
APC	CTNNB1	GG
CASP8	CTNNB1	GG
PTPN14	CTNNB1	GG
CTNNA3	CTNNB1	GG
MUC7	MUC7	GG
MAPK1	TNFRSF1A	GG
AKT1	CDKN1A	GG
CCND1	CDKN1A	GG
PARP1	CDKN1A	GG
PCNA	CDKN1A	GG
RB1	CDKN1A	GG
RET	GDNF	GG
FOS	JUNB	GG
CAT	CAT	GG
CSF2RB	CSF2RB	GG
MPO	MPO	GG
IL8	IL8	GG
CXCL2	CXCL2	GG
ADH7	ADH7	GG
ALDH2	ALDH2	GG
BMPR2	BMPR2	GG
IFNG	IFNG	GG
APC	APC	GG
BIRC5	BIRC5	GG
CD209	CD209	GG
CDKN2A	MYC	GG
ESR1	JUNB	GG
RASSF1	TNFRSF1A	GG
TNF	TNF	GG
CCL5	CCL5	GG
CCL2	CCL2	GG
APOA1	APOA1	GG
TYMS	TYMS	GG
GSTM2	GSTM2	GG
MASP2	MASP2	GG
ICAM1	ICAM1	GG
SERPINA1	SERPINA1	GG
IL12B	IL12B	GG
CXCL1	CXCL1	GG
AKT1	AKT1	GG
IL5	IL5	GG
PLAT	PLAT	GG
MAPK3	MYC	GG
CD8A	CD8A	GG
AZGP1	AZGP1	GG
SFTPD	SFTPD	GG
TFRC	TFRC	GG
CD40LG	CD40LG	GG
HGF	HGF	GG
GC	GC	GG
MAPK1	MCL1	GG
RPGR	DCTN1	GG
COL2A1	COL2A1	GG
HTR1A	HTR1A	GG
GSTM1	GSTM1	GG
AKT1	HMOX1	GG
PPP2R1B	CFTR	GG
CHRNB4	CHRNA5	GG
CHRNA3	CHRNB4	GG
TTR	TTR	GG
BCHE	BCHE	GG
CDKN1A	CDKN1A	GG
MMP9	MMP9	GG
IL10	IL10	GG
NQO1	NQO1	GG
FGF1	FGF1	GG
GSTP1	GSTP1	GG
FGA	FGA	GG
HMOX1	HMOX1	GG
JUNB	JUNB	GG
PEPD	PEPD	GG
CCL4	CCL4	GG
TBXA2R	TBXA2R	GG
ERBB3	ERBB3	GG
TGFBR2	TGFBR2	GG
TGFB2	TGFB2	GG
LTC4S	LTC4S	GG
PDE4D	PDE4D	GG
CMA1	MMP1	GG
CMA1	EDN3	GG
FGF9	FGF9	GG
CDH13	CDH13	GG
CHI3L1	CHI3L1	GG
CMA1	EDN1	GG
EFEMP1	TIMP3	GG
OXTR	OXTR	GG
LEPR	LEPR	GG
PON1	APOA1	GG
FGF7	COL2A1	GG
TGFB1	COL2A1	GG
FHIT	FHIT	GG
MMP1	CCL2	GG
MMP2	IL1B	GG
COL4A3BP	COL4A3BP	GG
TIMP3	MMP2	GG
TGFB1	MMP2	GG
MMP14	MMP2	GG
MMP9	IL8	GG
MMP9	CXCL1	GG
TIMP3	MMP9	GG
RECK	MMP9	GG
MME	GAST	GG
MME	EDN1	GG
MME	VIP	GG
MINA	MINA	GG
CEBPB	MAPK3	GG
MAPK3	RAF1	GG
CSF2RB	KIT	GG
GDNF	GDNF	GG
IFNG	TNF	GG
RAF1	KRAS	GG
TGFA	ERBB2	GG
TGFA	TGFA	GG
BDNF	BDNF	GG
CTNNB1	TGFBR2	GG
EGFR	FAS	GG
EGFR	MAPK1	GG
ESR1	ERBB2	GG
ESR1	MAPK3	GG
ESR1	FOXO3	GG
FGF2	FGF2	GG
MAPK1	GJA1	GG
HGF	PLAU	GG
MAPK3	GJA1	GG
BCL2	MAPK3	GG
AKT1	PRKDC	GG
BRAF	BRAF	GG
BRAF	MAPK1	GG
RAF1	SPRY2	GG
CRP	CRP	GG
HRAS	TLR9	GG
TNF	TNFRSF1A	GG
TP53	CD40LG	GG
CASP8	PARK2	GG
TLR4	TLR5	GG
CCL4	CCR3	GG
CASP8	RB1	GG
BCL2	MAPK14	GG
DAPK1	MAPK1	GG
NQO1	TP53	GG
ADRB2	IL1B	GG
RAMP2	CALCA	GG
RAF1	TBXA2R	GG
OGG1	OGG1	GG
CASP8	CASP8	GG
CCND1	ESR1	GG
CDKN2A	CDKN2A	GG
FAS	FAS	GG
CSF2RA	KIT	GG
MMP10	MMP9	GG
MMP1	COL2A1	GG
PTEN	STK11	GG
MMP11	SERPINA1	GG
MAPK14	PLA2G4A	GG
DNMT1	DNMT1	GG
PCNA	DNMT1	GG
RB1	DNMT1	GG
MKS1	TMEM67	GG
DNMT3A	DNMT1	GG
HDAC2	DNMT1	GG
EGFR	ICAM1	GG
IL1RL1	IL33	GG
CASP8	MAPK3	GG
CASP8	MAPK1	GG
TCF4	PARP1	GG
TP53	HDAC2	GG
VEGFA	AKT1	GG
TP53	NFYA	GG
NFYA	NFYA	GG
TCF4	CTNNB1	GG
JUN	TCF4	GG
SLC39A1	SLC39A1	GG
MCL1	BCL2L1	GG
BCL2	MYC	GG
ESR1	CTNNB1	GG
MS4A2	AKT1	GG
ESR1	NPPA	GG
ESR1	CDKN1A	GG
EDNRA	EDN3	GG
EDNRB	EDN3	GG
EDN1	EDNRA	GG
EGF	EGF	GG
EGFR	EGF	GG
ERBB2	EGF	GG
ERBB3	EGF	GG
DUSP3	EGF	GG
EGFR	EGFR	GG
ESR1	EGFR	GG
EGFR	ERBB2	GG
TNC	EGFR	GG
CEBPB	EGFR	GG
ERBB3	EGFR	GG
DOK2	EGFR	GG
VAV3	EGFR	GG
TGFA	EGFR	GG
ESR1	ESR1	GG
AKT1	ESR1	GG
JUN	ESR1	GG
MAPK1	ESR1	GG
CEBPB	ESR1	GG
TP53	ESR1	GG
AHR	ESR1	GG
MAPK14	ESR1	GG
FASLG	FAS	GG
CASP8	FAS	GG
PLAT	FGA	GG
GSTM2	GSTM1	GG
CSF2	CSF2	GG
CSF2RB	CSF2	GG
CSF2RA	CSF2	GG
CSF2RA	CSF2RB	GG
GNAS	GNAS	GG
PTGDR	GNAS	GG
PTGIR	GNAS	GG
APOE	ALB	GG
PON1	ALB	GG
APOE	A2M	GG
MMP2	A2M	GG
IL10	A2M	GG
HLA-G	HLA-G	GG
CD8A	HLA-G	GG
IL1B	A2M	GG
PDGFA	A2M	GG
KIT	CD9	GG
ADAMTS1	A2M	GG
TP63	TP63	GG
CCL4	IL8	GG
TGFB1	ITGB6	GG
PTHLH	IL6	GG
IL2	IL2	GG
IL2RA	IL2	GG
IL1B	IL1B	GG
IL2RA	IL2RA	GG
ICAM1	IL2RA	GG
DUSP3	FGF7	GG
MMP9	AREG	GG
BCL2	BCL2	GG
RAF1	BCL2	GG
EGFR	AREG	GG
PARP1	BCL2	GG
MAPK1	BCL2	GG
HRAS	BCL2	GG
KRAS	BCL2	GG
TP53	BCL2	GG
BCL2L1	BCL2	GG
CASP8	BCL2	GG
MAPT	MAPT	GG
CASP8	MAPT	GG
CCR2	CCL2	GG
TLR4	CD14	GG
TAC1	TACR2	GG
TAC1	TACR1	GG
NOS3	NOS3	GG
AKT1	NOS3	GG
EDNRB	NOS3	GG
NOS2	NOS2	GG
ALK	ALK	GG
AKT1	BRAF	GG
AKT1	RAF1	GG
AKT1	TERT	GG
AKT1	MAP3K8	GG
AKT1	CDKN1B	GG
AKT1	PTEN	GG
AKT1	FOXO3	GG
RAF1	BRAF	GG
HRAS	BRAF	GG
RAF1	RAF1	GG
MAPK1	RAF1	GG
RB1	RAF1	GG
HRAS	RAF1	GG
MYC	RAF1	GG
CPS1	RAF1	GG
EFEMP1	RAF1	GG
RET	RET	GG
DOK1	RET	GG
DOK2	RET	GG
DOK3	RET	GG
FOS	FOS	GG
JUN	FOS	GG
MAPK1	FOS	GG
RB1	FOS	GG
ERBB2	ERBB2	GG
ERBB3	ERBB2	GG
Acidosis, Respiratory	Alfentanil	marker/mechanism
Acidosis, Respiratory	Fentanyl	marker/mechanism
Acidosis, Respiratory	KL4 surfactant	therapeutic
Acidosis, Respiratory	Naloxone	therapeutic
Acidosis, Respiratory	nandrolone decanoate	marker/mechanism
Acute Chest Syndrome	Adrenal Cortex Hormones	therapeutic
Acute Chest Syndrome	Morphine	marker/mechanism
Acute Lung Injury	Amifostine	therapeutic
Acute Lung Injury	Amoxicillin-Potassium Clavulanate Combination	therapeutic
Acute Lung Injury	benzamide	therapeutic
Acute Lung Injury	Bleomycin	marker/mechanism
Acute Lung Injury	Ambroxol	therapeutic
Acute Lung Injury	Dexamethasone	therapeutic
Acute Lung Injury	Dobutamine	marker/mechanism
Acute Lung Injury	Hesperidin	therapeutic
Acute Lung Injury	Hydrocortisone	therapeutic
Acute Lung Injury	Mannitol	therapeutic
Acute Lung Injury	ML 7	therapeutic
Acute Lung Injury	Nitric Oxide	marker/mechanism
Acute Lung Injury	Oxygen	therapeutic
Acute Lung Injury	phenanthridone	therapeutic
Acute Lung Injury	pirinixic acid	therapeutic
Acute Lung Injury	Prednisolone	therapeutic
Acute Lung Injury	Simvastatin	therapeutic
Acute Lung Injury	Taurine	therapeutic
Acute Lung Injury	tezosentan	therapeutic
Acute Lung Injury	verlukast	therapeutic
Acute Lung Injury	zileuton	therapeutic
Adenocarcinoma of lung	Cisplatin	therapeutic
Adenocarcinoma of lung	docetaxel	therapeutic
Adenocarcinoma of lung	edatrexate	therapeutic
Adenocarcinoma of lung	Epinephrine	marker/mechanism
Adenocarcinoma of lung	erlotinib	therapeutic
Adenocarcinoma of lung	gefitinib	therapeutic
Adenocarcinoma of lung	Mitomycin	therapeutic
Adenocarcinoma of lung	Paclitaxel	therapeutic
Adenocarcinoma of lung	Propranolol	therapeutic
Adenocarcinoma of lung	Theophylline	marker/mechanism
Adenocarcinoma of lung	Vinblastine	therapeutic
Airway Obstruction	Acetaminophen	therapeutic
Airway Obstruction	Angiotensin-Converting Enzyme Inhibitors	marker/mechanism
Airway Obstruction	dexamethasone 21-phosphate	therapeutic
Airway Obstruction	Diphenhydramine	therapeutic
Airway Obstruction	Enalapril	marker/mechanism
Airway Obstruction	Epinephrine	therapeutic
Airway Obstruction	Lisinopril	marker/mechanism
Airway Obstruction	Midazolam	marker/mechanism
Airway Obstruction	Neostigmine	marker/mechanism
Airway Obstruction	Terbutaline	therapeutic
Airway Obstruction	Theophylline	therapeutic
Airway Obstruction	Vancomycin	marker/mechanism
Alkalosis, Respiratory	Aspirin	marker/mechanism
Alkalosis, Respiratory	Doxapram	marker/mechanism
ALLERGIC RHINITIS	Astemizole	therapeutic
ALLERGIC RHINITIS	Etodolac	therapeutic
ALLERGIC RHINITIS	fexofenadine	therapeutic
ALLERGIC RHINITIS	Loratadine	therapeutic
ALLERGIC RHINITIS	Methylprednisolone	therapeutic
ALLERGIC RHINITIS	nimesulide	marker/mechanism
ALLERGIC RHINITIS	Oxymetazoline	therapeutic
ALLERGIC RHINITIS	ramatroban	therapeutic
ALLERGIC RHINITIS	Terfenadine	therapeutic
ALLERGIC RHINITIS	Triamcinolone Acetonide	therapeutic
ALLERGIC RHINITIS	zafirlukast	therapeutic
Altitude Sickness	Acetazolamide	marker/mechanism|therapeutic
Altitude Sickness	Dexamethasone	therapeutic
Altitude Sickness	Nitroglycerin	marker/mechanism
Altitude Sickness	Pentoxifylline	therapeutic
Alveolitis, Extrinsic Allergic	Amiodarone	marker/mechanism
Alveolitis, Extrinsic Allergic	Cocaine	marker/mechanism
Anti-Glomerular Basement Membrane Disease	Carbimazole	marker/mechanism
Anti-Glomerular Basement Membrane Disease	Cocaine	marker/mechanism
Anti-Glomerular Basement Membrane Disease	Cyclophosphamide	marker/mechanism
Anti-Glomerular Basement Membrane Disease	Methylprednisolone	marker/mechanism
Anti-Glomerular Basement Membrane Disease	Penicillamine	marker/mechanism
Aphonia	Epinephrine	marker/mechanism
Aphonia	Lidocaine	marker/mechanism
Aphonia	Nortriptyline	therapeutic
Aphonia	Vincristine	marker/mechanism
Apnea	Acetazolamide	marker/mechanism
Apnea	Alfentanil	marker/mechanism
Apnea	Amikacin	marker/mechanism
Apnea	Aminophylline	therapeutic
Apnea	Aspirin	marker/mechanism
Apnea	Atracurium	marker/mechanism
Apnea	Atropine	marker/mechanism|therapeutic
Apnea	Buspirone	therapeutic
Apnea	Caffeine	marker/mechanism|therapeutic
Apnea	caffeine citrate	therapeutic
Apnea	Capsaicin	marker/mechanism
Apnea	Cocaine	marker/mechanism
Apnea	Codeine	marker/mechanism
Apnea	CX717	therapeutic
Apnea	Diazepam	marker/mechanism
Apnea	Diazoxide	marker/mechanism
Apnea	Dipyridamole	marker/mechanism
Apnea	Doxapram	therapeutic
Apnea	Epinephrine	marker/mechanism
Apnea	Etoposide	marker/mechanism
Apnea	Fentanyl	marker/mechanism|therapeutic
Apnea	Flumazenil	therapeutic
Apnea	Fluoxetine	therapeutic
Apnea	Halothane	marker/mechanism
Apnea	Isoflurane	marker/mechanism
Apnea	Ketamine	marker/mechanism
Apnea	Lidocaine	marker/mechanism
Apnea	Magnesium Sulfate	marker/mechanism
Apnea	Mephentermine	therapeutic
Apnea	Midazolam	marker/mechanism
Apnea	Morphine	marker/mechanism
Apnea	Naloxone	marker/mechanism|therapeutic
Apnea	Neostigmine	marker/mechanism|therapeutic
Apnea	Nimodipine	therapeutic
Apnea	Nitrazepam	therapeutic
Apnea	Nitroglycerin	marker/mechanism
Apnea	8-Hydroxy-2-(di-n-propylamino)tetralin	therapeutic
Apnea	Pancuronium	marker/mechanism
Apnea	Penicillamine	marker/mechanism
Apnea	Alprostadil	marker/mechanism
Apnea	Phenobarbital	marker/mechanism|therapeutic
Apnea	Phenylephrine	marker/mechanism
Apnea	Phenylpropanolamine	marker/mechanism
Apnea	Physostigmine	therapeutic
Apnea	Promethazine	marker/mechanism
Apnea	Propranolol	therapeutic
Apnea	Streptomycin	marker/mechanism
Apnea	Succinylcholine	marker/mechanism
Apnea	Theophylline	therapeutic
Apnea	Valproic Acid	marker/mechanism
Apnea	Vecuronium Bromide	marker/mechanism
Aspergillosis, Allergic Bronchopulmonary	Itraconazole	therapeutic
Asthma	3-(2,4-diamino-6-(3-hydroxyphenyl)pteridin-7-yl)phenol	therapeutic
Asthma	Acetaminophen	marker/mechanism
Asthma	Adenosine	therapeutic
Asthma	Cyclic AMP	therapeutic
Asthma	Adrenal Cortex Hormones	therapeutic
Asthma	Adrenergic beta-Agonists	therapeutic
Asthma	Albuterol	therapeutic
Asthma	ambroxol-theophylline-7-acetate	therapeutic
Asthma	Aminophylline	therapeutic
Asthma	Anti-Asthmatic Agents	therapeutic
Asthma	Aspirin	marker/mechanism
Asthma	bambuterol	therapeutic
Asthma	Beclomethasone	therapeutic
Asthma	bitolterol	therapeutic
Asthma	Bronchodilator Agents	therapeutic
Asthma	Budesonide	therapeutic
Asthma	Carbimazole	therapeutic
Asthma	Cilomilast	therapeutic
Asthma	Cocaine	marker/mechanism
Asthma	Cromolyn Sodium	therapeutic
Asthma	Dexamethasone	marker/mechanism|therapeutic
Asthma	doqualast	therapeutic
Asthma	doxofylline	therapeutic
Asthma	Drugs, Chinese Herbal	therapeutic
Asthma	enprofylline	therapeutic
Asthma	Ephedrine	therapeutic
Asthma	epigallocatechin gallate	therapeutic
Asthma	Epinephrine	therapeutic
Asthma	Fenoterol	therapeutic
Asthma	Fleroxacin	marker/mechanism
Asthma	fluticasone	therapeutic
Asthma	fluticasone, salmeterol drug combination	therapeutic
Asthma	formoterol	therapeutic
Asthma	FR 173657	therapeutic
Asthma	gamma-Tocopherol	therapeutic
Asthma	Glucocorticoids	therapeutic
Asthma	Glycopyrrolate	therapeutic
Asthma	Guaifenesin	therapeutic
Asthma	Halothane	therapeutic
Asthma	Heparin	therapeutic
Asthma	Hydrocortisone	therapeutic
Asthma	Ibuprofen	marker/mechanism
Asthma	Ipratropium	therapeutic
Asthma	Isoproterenol	therapeutic
Asthma	Ketotifen	therapeutic
Asthma	Leukotriene Antagonists	therapeutic
Asthma	Loratadine	therapeutic
Asthma	Metaproterenol	therapeutic
Asthma	Dextromethorphan	marker/mechanism
Asthma	Methotrexate	therapeutic
Asthma	Methylprednisolone	therapeutic
Asthma	methylxanthine	therapeutic
Asthma	Metoclopramide	marker/mechanism
Asthma	mometasone furoate	therapeutic
Asthma	montelukast	therapeutic
Asthma	Nedocromil	therapeutic
Asthma	Neuromuscular Blocking Agents	therapeutic
Asthma	Nicardipine	therapeutic
Asthma	Nifedipine	therapeutic
Asthma	Nitric Oxide	marker/mechanism
Asthma	oxitropium	therapeutic
Asthma	Phenobarbital	therapeutic
Asthma	Plant Preparations	therapeutic
Asthma	pranlukast	therapeutic
Asthma	Prednisolone	therapeutic
Asthma	Prednisone	therapeutic
Asthma	Procaterol	therapeutic
Asthma	pycnogenols	therapeutic
Asthma	S 28463	therapeutic
Asthma	salmeterol	therapeutic
Asthma	Terbutaline	marker/mechanism|therapeutic
Asthma	Terfenadine	therapeutic
Asthma	Theophylline	therapeutic
Asthma	theophylline, salbutamol drug combination	therapeutic
Asthma	tranilast	therapeutic
Asthma	Tretinoin	therapeutic
Asthma	Triamcinolone Acetonide	therapeutic
Asthma	Trimethoprim-Sulfamethoxazole Combination	therapeutic
Asthma	tulobuterol	therapeutic
Asthma	Vitamin A	marker/mechanism
Asthma	zafirlukast	therapeutic
Asthma	zileuton	therapeutic
Asthma	Zinc	therapeutic
Asthma, Aspirin-Induced	Aspirin	marker/mechanism
Asthma, Aspirin-Induced	montelukast	therapeutic
Asthma, Aspirin-Induced	pranlukast	therapeutic
Asthma, Aspirin-Induced	zafirlukast	therapeutic
Asthma, Exercise-Induced	montelukast	therapeutic
Asthma, Exercise-Induced	salmeterol	therapeutic
Asthma, Exercise-Induced	zafirlukast	therapeutic
Asthma, Exercise-Induced	zileuton	therapeutic
ASTHMA, NASAL POLYPS, AND ASPIRIN INTOLERANCE	Aspirin	marker/mechanism
Berylliosis	Prednisone	therapeutic
Bronchial Diseases	Capsaicin	marker/mechanism
Bronchial Diseases	Cocaine	marker/mechanism
Bronchial Diseases	Fenoterol	therapeutic
Bronchial Diseases	Isoproterenol	therapeutic
Bronchial Diseases	Nifedipine	therapeutic
Bronchial Diseases	Nitric Oxide	therapeutic
Bronchial Diseases	SR 48968	therapeutic
Bronchial Diseases	zafirlukast	therapeutic
Bronchial Hyperreactivity	Cocaine	marker/mechanism
Bronchial Hyperreactivity	Cromolyn Sodium	therapeutic
Bronchial Hyperreactivity	Dexamethasone	therapeutic
Bronchial Hyperreactivity	imatinib	therapeutic
Bronchial Hyperreactivity	LY 171883	therapeutic
Bronchial Hyperreactivity	PH 163	therapeutic
Bronchial Hyperreactivity	Plant Preparations	therapeutic
Bronchial Hyperreactivity	verlukast	therapeutic
Bronchial Hyperreactivity	zileuton	therapeutic
Bronchial Neoplasms	Azacitidine	marker/mechanism
Bronchial Neoplasms	Cisplatin	therapeutic
Bronchial Neoplasms	Vindesine	therapeutic
Bronchial Spasm	4-(4-(bis(4-fluorophenyl)methyl)piperazin-1-ylbut-2-enyloxy)acetic acid	therapeutic
Bronchial Spasm	Acetylcysteine	marker/mechanism
Bronchial Spasm	Adenosine	marker/mechanism
Bronchial Spasm	AH 21-132	therapeutic
Bronchial Spasm	Albuterol	marker/mechanism|therapeutic
Bronchial Spasm	Aminophylline	therapeutic
Bronchial Spasm	Aspirin	marker/mechanism
Bronchial Spasm	Atracurium	marker/mechanism
Bronchial Spasm	Chlorpheniramine	therapeutic
Bronchial Spasm	Cocaine	marker/mechanism
Bronchial Spasm	Carboplatin	marker/mechanism
Bronchial Spasm	Dipyridamole	marker/mechanism
Bronchial Spasm	Disulfiram	marker/mechanism
Bronchial Spasm	Epinephrine	therapeutic
Bronchial Spasm	Etoposide	marker/mechanism
Bronchial Spasm	Paclitaxel	marker/mechanism
Bronchial Spasm	Penicillamine	marker/mechanism
Bronchial Spasm	Pentamidine	marker/mechanism
Bronchial Spasm	Phenylephrine	marker/mechanism
Bronchial Spasm	Propranolol	marker/mechanism
Bronchial Spasm	Rolipram	therapeutic
Bronchial Spasm	Sympathomimetics	therapeutic
Bronchial Spasm	Theophylline	therapeutic
Bronchial Spasm	urapidil	therapeutic
Bronchial Spasm	Vancomycin	marker/mechanism
Bronchial Spasm	Vecuronium Bromide	marker/mechanism
Bronchial Spasm	verlukast	therapeutic
Bronchiectasis	Amoxicillin	therapeutic
Bronchiectasis	Enoxacin	therapeutic
Bronchiectasis	Metronidazole	therapeutic
Bronchiectasis	Pefloxacin	therapeutic
Bronchiectasis	Tobramycin	therapeutic
Bronchiolitis	Epinephrine	therapeutic
Bronchiolitis Obliterans	Cocaine	marker/mechanism
Bronchiolitis Obliterans	Penicillamine	marker/mechanism
Bronchitis	ambroxol-theophylline-7-acetate	therapeutic
Bronchitis	Aminophylline	therapeutic
Bronchitis	Amoxicillin-Potassium Clavulanate Combination	therapeutic
Bronchitis	cefbuperazone	therapeutic
Bronchitis	Cefixime	therapeutic
Bronchitis	Cephalosporins	therapeutic
Bronchitis	Clarithromycin	therapeutic
Bronchitis	Demeclocycline	therapeutic
Bronchitis	Doxycycline	therapeutic
Bronchitis	Enoxacin	therapeutic
Bronchitis	Fleroxacin	therapeutic
Bronchitis	Ofloxacin	therapeutic
Bronchitis	Terbutaline	therapeutic
Bronchitis	Tetracycline	therapeutic
Bronchitis	Theophylline	therapeutic
Bronchitis	Trimethoprim-Sulfamethoxazole Combination	therapeutic
Bronchitis, Chronic	Albuterol	therapeutic
Bronchitis, Chronic	ambroxol-theophylline-7-acetate	therapeutic
Bronchitis, Chronic	Aminophylline	therapeutic
Bronchitis, Chronic	Amoxicillin	therapeutic
Bronchitis, Chronic	Amoxicillin-Potassium Clavulanate Combination	therapeutic
Bronchitis, Chronic	Azithromycin	therapeutic
Bronchitis, Chronic	cefditoren pivoxil	therapeutic
Bronchitis, Chronic	cefuroxime axetil	therapeutic
Bronchitis, Chronic	Ciprofloxacin	therapeutic
Bronchitis, Chronic	Clarithromycin	therapeutic
Bronchitis, Chronic	Doxycycline	marker/mechanism
Bronchitis, Chronic	Enoxacin	therapeutic
Bronchitis, Chronic	fluticasone	therapeutic
Bronchitis, Chronic	moxifloxacin	therapeutic
Bronchitis, Chronic	Ofloxacin	therapeutic
Bronchitis, Chronic	Pefloxacin	therapeutic
Bronchitis, Chronic	salmeterol	therapeutic
Bronchitis, Chronic	Theophylline	therapeutic
Bronchopneumonia	Amikacin	therapeutic
Bronchopneumonia	cefbuperazone	therapeutic
Bronchopneumonia	Ceftazidime	therapeutic
Bronchopneumonia	Cephalothin	therapeutic
Bronchopneumonia	Clarithromycin	therapeutic
Bronchopneumonia	Furosemide	therapeutic
Bronchopneumonia	Streptomycin	therapeutic
Bronchopneumonia	Trimethoprim-Sulfamethoxazole Combination	therapeutic
Bronchopneumonia	Vancomycin	therapeutic
Bronchopulmonary Dysplasia	Betamethasone	therapeutic
Bronchopulmonary Dysplasia	Budesonide	therapeutic
Bronchopulmonary Dysplasia	Calcium Gluconate	therapeutic
Bronchopulmonary Dysplasia	Dexamethasone	therapeutic
Bronchopulmonary Dysplasia	Furosemide	therapeutic
Bronchopulmonary Dysplasia	Glucocorticoids	therapeutic
Bronchopulmonary Dysplasia	Indomethacin	marker/mechanism
Bronchopulmonary Dysplasia	Methylprednisolone	therapeutic
Bronchopulmonary Dysplasia	Tretinoin	therapeutic
Bronchopulmonary Dysplasia	Vitamin A	therapeutic
Carcinoma, Bronchogenic	Cyclophosphamide	therapeutic
Carcinoma, Bronchogenic	Dactinomycin	therapeutic
Carcinoma, Bronchogenic	Carboplatin	therapeutic
Carcinoma, Bronchogenic	Cisplatin	therapeutic
Carcinoma, Bronchogenic	Etoposide	therapeutic
Carcinoma, Bronchogenic	Hydroxyurea	therapeutic
Carcinoma, Bronchogenic	Ifosfamide	therapeutic
Carcinoma, Bronchogenic	Lomustine	therapeutic
Carcinoma, Bronchogenic	Methotrexate	therapeutic
Carcinoma, Bronchogenic	pregna-4,17-diene-3,16-dione	therapeutic
Carcinoma, Bronchogenic	Streptozocin	therapeutic
Carcinoma, Bronchogenic	Vincristine	therapeutic
Carcinoma, Bronchogenic	Vindesine	therapeutic
Cheyne-Stokes Respiration	Digoxin	marker/mechanism
Choanal Atresia	Carbimazole	marker/mechanism
Choanal Atresia	Thalidomide	marker/mechanism
Chylothorax	orlistat	therapeutic
Common Cold	Ascorbic Acid	therapeutic
Common Cold	Clemastine	therapeutic
Common Cold	Diphenhydramine	therapeutic
Common Cold	Drugs, Chinese Herbal	therapeutic
Common Cold	Ipratropium	therapeutic
Common Cold	Phenylpropanolamine	therapeutic
Common Cold	pleconaril	therapeutic
Common Cold	Pseudoephedrine	therapeutic
Cough	Alfentanil	therapeutic
Cough	Amiodarone	marker/mechanism
Cough	Amlodipine	marker/mechanism|therapeutic
Cough	Angiotensin-Converting Enzyme Inhibitors	marker/mechanism
Cough	Aspirin	therapeutic
Cough	azabicyclane	therapeutic
Cough	Beclomethasone	marker/mechanism
Cough	Budesonide	marker/mechanism
Cough	caffeine, chlorpheniramine, dihydrocodeine, methylephedrine drug combination	therapeutic
Cough	Capsaicin	marker/mechanism
Cough	cefpodoxime	therapeutic
Cough	Cephalexin	marker/mechanism
Cough	Cilazapril	marker/mechanism
Cough	Clarithromycin	therapeutic
Cough	Cocaine	marker/mechanism
Cough	Codeine	therapeutic
Cough	Dextrorphan	therapeutic
Cough	Drugs, Chinese Herbal	therapeutic
Cough	Enalapril	marker/mechanism
Cough	Enflurane	marker/mechanism
Cough	Epinephrine	marker/mechanism
Cough	Fentanyl	marker/mechanism|therapeutic
Cough	glaucine	therapeutic
Cough	Guaifenesin	therapeutic
Cough	Hydrochlorothiazide	marker/mechanism
Cough	Hydrocodone	therapeutic
Cough	Isoflurane	marker/mechanism
Cough	Lidocaine	therapeutic
Cough	Lisinopril	marker/mechanism
Cough	Losartan	marker/mechanism
Cough	Meperidine	therapeutic
Cough	Dextromethorphan	therapeutic
Cough	Methotrexate	marker/mechanism
Cough	Morphine	therapeutic
Cough	moxifloxacin	marker/mechanism
Cough	Noscapine	therapeutic
Cough	Pentamidine	marker/mechanism
Cough	Ribavirin	marker/mechanism
Cough	Terbutaline	therapeutic
Cough	Verapamil	marker/mechanism
Cough	zafirlukast	therapeutic
Croup	Epinephrine	therapeutic
Cryptogenic Organizing Pneumonia	Steroids	therapeutic
Cystic Fibrosis	5-O-(5-amino-5-deoxyribofuranosyl)-1N-(4-amino-2-hydroxybutanoyl)paromamine	therapeutic
Cystic Fibrosis	Acetylcysteine	therapeutic
Cystic Fibrosis	Amikacin	therapeutic
Cystic Fibrosis	Aminoglycosides	therapeutic
Cystic Fibrosis	Aztreonam	therapeutic
Cystic Fibrosis	Ciprofloxacin	therapeutic
Cystic Fibrosis	Colistin	therapeutic
Cystic Fibrosis	Deamino Arginine Vasopressin	therapeutic
Cystic Fibrosis	denufosol tetrasodium	therapeutic
Cystic Fibrosis	Docosahexaenoic Acids	therapeutic
Cystic Fibrosis	Fosfomycin	therapeutic
Cystic Fibrosis	Glutathione	therapeutic
Cystic Fibrosis	Hydroxychloroquine	therapeutic
Cystic Fibrosis	Ibuprofen	therapeutic
Cystic Fibrosis	Methotrexate	marker/mechanism|therapeutic
Cystic Fibrosis	miglustat	therapeutic
Cystic Fibrosis	Moli1901	therapeutic
Cystic Fibrosis	Nifedipine	therapeutic
Cystic Fibrosis	Ofloxacin	therapeutic
Cystic Fibrosis	pioglitazone	therapeutic
Cystic Fibrosis	Piperacillin	therapeutic
Cystic Fibrosis	sildenafil	therapeutic
Cystic Fibrosis	Simvastatin	therapeutic
Cystic Fibrosis	Tobramycin	therapeutic
Cystic Fibrosis	Ursodeoxycholic Acid	therapeutic
Cystic Fibrosis	zafirlukast	therapeutic
Dysphonia	Beclomethasone	marker/mechanism
Dysphonia	Benztropine	therapeutic
Dysphonia	Betamethasone	marker/mechanism
Dysphonia	Budesonide	marker/mechanism
Dysphonia	Ciprofloxacin	marker/mechanism
Dysphonia	Dexamethasone	marker/mechanism
Dysphonia	Digoxin	marker/mechanism
Dysphonia	Dihydroergotamine	therapeutic
Dysphonia	Fluoxetine	marker/mechanism
Dysphonia	Lidocaine	marker/mechanism
Dysphonia	Methylprednisolone	marker/mechanism
Dysphonia	onabotulinumtoxinA	therapeutic
Dysphonia	Valproic Acid	marker/mechanism
Dysphonia	Vincristine	marker/mechanism
Dyspnea	Adrenal Cortex Hormones	therapeutic
Dyspnea	Albuterol	marker/mechanism|therapeutic
Dyspnea	Amifostine	therapeutic
Dyspnea	Aminophylline	therapeutic
Dyspnea	Amiodarone	marker/mechanism
Dyspnea	arsenic trioxide	marker/mechanism
Dyspnea	Aspirin	marker/mechanism
Dyspnea	Budesonide	therapeutic
Dyspnea	Ciprofloxacin	marker/mechanism
Dyspnea	clopidogrel	marker/mechanism
Dyspnea	Cocaine	marker/mechanism
Dyspnea	Cyclophosphamide	marker/mechanism
Dyspnea	Dactinomycin	marker/mechanism
Dyspnea	DDT	marker/mechanism
Dyspnea	Cisplatin	marker/mechanism
Dyspnea	Diclofenac	marker/mechanism
Dyspnea	Didanosine	marker/mechanism
Dyspnea	Digoxin	marker/mechanism
Dyspnea	Dipyridamole	marker/mechanism
Dyspnea	Dobutamine	marker/mechanism
Dyspnea	docetaxel	marker/mechanism
Dyspnea	Dopamine	therapeutic
Dyspnea	Doxorubicin	marker/mechanism
Dyspnea	Epinephrine	marker/mechanism|therapeutic
Dyspnea	everolimus	marker/mechanism
Dyspnea	Fluorouracil	marker/mechanism
Dyspnea	Leucovorin	marker/mechanism
Dyspnea	Furosemide	therapeutic
Dyspnea	gemcitabine	marker/mechanism
Dyspnea	Histamine Antagonists	therapeutic
Dyspnea	Hydrocortisone	therapeutic
Dyspnea	Ifosfamide	marker/mechanism
Dyspnea	irinotecan	marker/mechanism
Dyspnea	Ipratropium	marker/mechanism
Dyspnea	liposomal amphotericin B	marker/mechanism
Dyspnea	Lisinopril	marker/mechanism
Dyspnea	Losartan	marker/mechanism
Dyspnea	Methylprednisolone	therapeutic
Dyspnea	Methylprednisolone Hemisuccinate	therapeutic
Dyspnea	Midazolam	marker/mechanism
Dyspnea	Morphine	therapeutic
Dyspnea	Nifedipine	marker/mechanism|therapeutic
Dyspnea	nimesulide	marker/mechanism
Dyspnea	Nitroglycerin	therapeutic
Dyspnea	Nitroprusside	marker/mechanism|therapeutic
Dyspnea	Oxygen	therapeutic
Dyspnea	Paclitaxel	marker/mechanism
Dyspnea	Penicillamine	marker/mechanism
Dyspnea	Penicillins	marker/mechanism
Dyspnea	Alprostadil	therapeutic
Dyspnea	Prednisolone	marker/mechanism
Dyspnea	Prednisone	marker/mechanism
Dyspnea	Procainamide	therapeutic
Dyspnea	Propranolol	marker/mechanism
Dyspnea	Isotretinoin	marker/mechanism
Dyspnea	Ritodrine	marker/mechanism
Dyspnea	Sodium Bicarbonate	therapeutic
Dyspnea	SU 5416	marker/mechanism
Dyspnea	Sulindac	marker/mechanism
Dyspnea	Terbutaline	marker/mechanism
Dyspnea	Thalidomide	marker/mechanism
Dyspnea	Theophylline	therapeutic
Dyspnea	Tretinoin	marker/mechanism
Dyspnea	Trimethoprim-Sulfamethoxazole Combination	marker/mechanism
Dyspnea	urapidil	therapeutic
Dyspnea	Verapamil	marker/mechanism|therapeutic
Dyspnea	Zidovudine	marker/mechanism
Dyspnea, Paroxysmal	pioglitazone	marker/mechanism
Epistaxis	Cocaine	marker/mechanism|therapeutic
Epistaxis	Carboplatin	marker/mechanism
Epistaxis	Doxorubicin	marker/mechanism
Epistaxis	Fentanyl	marker/mechanism
Epistaxis	Isotretinoin	marker/mechanism
Granuloma, Laryngeal	Dexamethasone	therapeutic
Granuloma, Lethal Midline	Cocaine	marker/mechanism
Hemoptysis	Bleomycin	marker/mechanism
Hemoptysis	Cisplatin	marker/mechanism
Hemoptysis	Epirubicin	marker/mechanism
Hemoptysis	Etoposide	marker/mechanism
Hemoptysis	Penicillamine	marker/mechanism
Hemoptysis	Rifampin	marker/mechanism
Hemothorax	Warfarin	marker/mechanism
Hoarseness	Beclomethasone	marker/mechanism
Hoarseness	nandrolone decanoate	therapeutic
Hoarseness	Nortriptyline	marker/mechanism|therapeutic
Hoarseness	Paclitaxel	marker/mechanism
Hoarseness	Isotretinoin	marker/mechanism
Hoarseness	Succinylcholine	marker/mechanism
Hoarseness	Vincristine	marker/mechanism
Hoarseness	vinorelbine	marker/mechanism
Hyaline Membrane Disease	Morphine	therapeutic
Hydrothorax	Doxorubicin	marker/mechanism
Hypertension, Pulmonary	2-ethoxyestradiol	therapeutic
Hypertension, Pulmonary	2-methoxyestradiol	therapeutic
Hypertension, Pulmonary	3-(4-Amino-5-cyclopropylpyrimidine-2-yl)-1-(2-fluorobenzyl)-1H-pyrazolo(3,4-b)pyridine	therapeutic
Hypertension, Pulmonary	ambrisentan	therapeutic
Hypertension, Pulmonary	Amrinone	therapeutic
Hypertension, Pulmonary	atorvastatin	therapeutic
Hypertension, Pulmonary	beraprost	therapeutic
Hypertension, Pulmonary	BM 06.022	therapeutic
Hypertension, Pulmonary	bosentan	therapeutic
Hypertension, Pulmonary	Cilazapril	therapeutic
Hypertension, Pulmonary	Cocaine	marker/mechanism
Hypertension, Pulmonary	cyclo(Trp-Asp-Pro-Val-Leu)	therapeutic
Hypertension, Pulmonary	dazoxiben	therapeutic
Hypertension, Pulmonary	Diazoxide	marker/mechanism|therapeutic
Hypertension, Pulmonary	Dipyridamole	therapeutic
Hypertension, Pulmonary	Fentanyl	therapeutic
Hypertension, Pulmonary	Fluoxetine	marker/mechanism
Hypertension, Pulmonary	gefitinib	therapeutic
Hypertension, Pulmonary	Hydroxyurea	therapeutic
Hypertension, Pulmonary	Ibuprofen	marker/mechanism
Hypertension, Pulmonary	Iloprost	therapeutic
Hypertension, Pulmonary	Indomethacin	marker/mechanism|therapeutic
Hypertension, Pulmonary	Ketamine	marker/mechanism
Hypertension, Pulmonary	Ketanserin	therapeutic
Hypertension, Pulmonary	L 663536	therapeutic
Hypertension, Pulmonary	Losartan	therapeutic
Hypertension, Pulmonary	Magnesium Sulfate	therapeutic
Hypertension, Pulmonary	Milrinone	therapeutic
Hypertension, Pulmonary	N-(2-acetyl-4,6-dimethylphenyl)-3-(3,4-dimethylisoxazol-5-ylsulfamoyl)thiophene-2-carboxamide	therapeutic
Hypertension, Pulmonary	Naloxone	therapeutic
Hypertension, Pulmonary	Nifedipine	marker/mechanism|therapeutic
Hypertension, Pulmonary	Nimodipine	marker/mechanism
Hypertension, Pulmonary	Nitric Oxide	marker/mechanism|therapeutic
Hypertension, Pulmonary	Nitroglycerin	marker/mechanism|therapeutic
Hypertension, Pulmonary	Nitroprusside	therapeutic
Hypertension, Pulmonary	Norepinephrine	marker/mechanism
Hypertension, Pulmonary	Oxygen	marker/mechanism
Hypertension, Pulmonary	ozagrel	therapeutic
Hypertension, Pulmonary	Paclitaxel	marker/mechanism
Hypertension, Pulmonary	Alprostadil	therapeutic
Hypertension, Pulmonary	Phentolamine	therapeutic
Hypertension, Pulmonary	Phenylpropanolamine	marker/mechanism
Hypertension, Pulmonary	Pinacidil	therapeutic
Hypertension, Pulmonary	Propranolol	therapeutic
Hypertension, Pulmonary	Epoprostenol	therapeutic
Hypertension, Pulmonary	Prostaglandins E	therapeutic
Hypertension, Pulmonary	sildenafil	therapeutic
Hypertension, Pulmonary	sitaxsentan	therapeutic
Hypertension, Pulmonary	SU 5416	therapeutic
Hypertension, Pulmonary	tezosentan	therapeutic
Hypertension, Pulmonary	Thalidomide	marker/mechanism
Hypertension, Pulmonary	Tolazoline	therapeutic
Hypertension, Pulmonary	treprostinil	therapeutic
Hypertension, Pulmonary	Warfarin	therapeutic
Hypertension, Pulmonary	zafirlukast	therapeutic
Hypertension, Pulmonary	zileuton	therapeutic
Hyperventilation	Acetaminophen	marker/mechanism
Hyperventilation	Acetazolamide	marker/mechanism
Hyperventilation	Terbutaline	marker/mechanism
Hypoventilation	Diazepam	marker/mechanism
Hypoventilation	Flumazenil	marker/mechanism
Hypoventilation	Methotrexate	marker/mechanism
Hypoventilation	Midazolam	marker/mechanism
Hypoventilation	Naloxone	therapeutic
Hypoventilation	physostigmine salicylate	therapeutic
Influenza, Human	Amantadine	therapeutic
Influenza, Human	Aspirin	therapeutic
Influenza, Human	Azithromycin	therapeutic
Influenza, Human	Nordihydroguaiaretic Acid	therapeutic
Influenza, Human	Oseltamivir	therapeutic
Influenza, Human	Pseudoephedrine	therapeutic
Influenza, Human	pyrrolidine dithiocarbamic acid	therapeutic
Influenza, Human	Quercetin	therapeutic
Influenza, Human	resveratrol	therapeutic
Influenza, Human	Rimantadine	therapeutic
Influenza, Human	Ro 64-0802	therapeutic
Influenza, Human	Selenium	therapeutic
Influenza, Human	Vitamin E	therapeutic
Invasive Pulmonary Aspergillosis	caspofungin	therapeutic
Invasive Pulmonary Aspergillosis	micafungin	therapeutic
Invasive Pulmonary Aspergillosis	voriconazole	therapeutic
Kartagener Syndrome	Aspirin	marker/mechanism
Histiocytosis, Langerhans-Cell	Cisplatin	therapeutic
Histiocytosis, Langerhans-Cell	JET protocol	therapeutic
Histiocytosis, Langerhans-Cell	pamidronate	therapeutic
Histiocytosis, Langerhans-Cell	Prednisone	therapeutic
Histiocytosis, Langerhans-Cell	Vinblastine	therapeutic
Laryngeal Diseases	Benztropine	therapeutic
Laryngeal Diseases	Botulinum Toxins	therapeutic
Laryngeal Diseases	Cocaine	marker/mechanism
Laryngeal Diseases	Diphenhydramine	therapeutic
Laryngeal Diseases	Fluoxetine	marker/mechanism
Laryngeal Diseases	Metoclopramide	marker/mechanism
Laryngeal Edema	Capsaicin	marker/mechanism
Laryngeal Edema	Cocaine	marker/mechanism
Laryngeal Edema	Epinephrine	therapeutic
Laryngeal Edema	Plant Extracts	marker/mechanism
Laryngeal Neoplasms	Bleomycin	therapeutic
Laryngeal Neoplasms	Fluorouracil	therapeutic
Laryngeal Neoplasms	Paclitaxel	therapeutic
Laryngeal Neoplasms	Plant Preparations	marker/mechanism
Laryngismus	Adrenal Cortex Hormones	therapeutic
Laryngismus	Diphenhydramine	therapeutic
Laryngismus	Fentanyl	marker/mechanism
Laryngismus	Halothane	marker/mechanism
Laryngismus	Ketamine	marker/mechanism
Laryngismus	Morphine	marker/mechanism
Laryngismus	Naloxone	therapeutic
Laryngismus	Succinylcholine	therapeutic
Laryngomalacia	Diazoxide	marker/mechanism
Laryngostenosis	Dexamethasone	therapeutic
Lung Diseases	2,6-dithiopurine	therapeutic
Lung Diseases	Acetaminophen	marker/mechanism
Lung Diseases	Acetylcysteine	therapeutic
Lung Diseases	Adrenal Cortex Hormones	therapeutic
Lung Diseases	Albuterol	therapeutic
Lung Diseases	Aminophylline	therapeutic
Lung Diseases	Amiodarone	marker/mechanism|therapeutic
Lung Diseases	Ascorbic Acid	therapeutic
Lung Diseases	Aspirin	marker/mechanism
Lung Diseases	Bleomycin	marker/mechanism
Lung Diseases	Carbimazole	marker/mechanism
Lung Diseases	Carmustine	marker/mechanism
Lung Diseases	cefodizime	marker/mechanism
Lung Diseases	Clarithromycin	therapeutic
Lung Diseases	Cocaine	marker/mechanism
Lung Diseases	Cyclophosphamide	marker/mechanism|therapeutic
Lung Diseases	Dexamethasone	therapeutic
Lung Diseases	Dobutamine	therapeutic
Lung Diseases	docetaxel	marker/mechanism
Lung Diseases	Etoposide	marker/mechanism
Lung Diseases	Fluconazole	marker/mechanism
Lung Diseases	gemcitabine	marker/mechanism
Lung Diseases	Glucocorticoids	therapeutic
Lung Diseases	Grape Seed Proanthocyanidins	therapeutic
Lung Diseases	Hesperidin	therapeutic
Lung Diseases	Hydrocortisone	therapeutic
Lung Diseases	Indomethacin	marker/mechanism
Lung Diseases	Methotrexate	marker/mechanism
Lung Diseases	Minocycline	marker/mechanism
Lung Diseases	Mitomycin	marker/mechanism
Lung Diseases	Netilmicin	therapeutic
Lung Diseases	Nitric Oxide	therapeutic
Lung Diseases	Paclitaxel	marker/mechanism
Lung Diseases	Penicillamine	marker/mechanism
Lung Diseases	Plant Extracts	therapeutic
Lung Diseases	Isotretinoin	marker/mechanism
Lung Diseases	SU 5416	marker/mechanism
Lung Diseases	Thalidomide	marker/mechanism
Lung Diseases	thieno(2,3-c)isoquinolin-5-one	therapeutic
Lung Diseases	Tretinoin	marker/mechanism
Lung Diseases	Trimethoprim-Sulfamethoxazole Combination	marker/mechanism
Lung Diseases	Vindesine	marker/mechanism
Lung Diseases	vinorelbine	marker/mechanism
Lung Diseases	Vitamin A	therapeutic
Lung Diseases	Vitamin E	therapeutic
Lung Diseases	Warfarin	marker/mechanism
Lung Diseases, Fungal	Amphotericin B	therapeutic
Lung Diseases, Fungal	ICI 195739	therapeutic
Lung Diseases, Fungal	Itraconazole	therapeutic
Lung Diseases, Fungal	Ketoconazole	therapeutic
Lung Diseases, Fungal	liposomal amphotericin B	therapeutic
Lung Diseases, Interstitial	Amiodarone	marker/mechanism
Lung Diseases, Interstitial	Cocaine	marker/mechanism
Lung Diseases, Interstitial	Cyclophosphamide	therapeutic
Lung Diseases, Interstitial	Carboplatin	marker/mechanism
Lung Diseases, Interstitial	Emulsions	therapeutic
Lung Diseases, Interstitial	everolimus	marker/mechanism
Lung Diseases, Interstitial	gefitinib	marker/mechanism
Lung Diseases, Interstitial	Methotrexate	marker/mechanism
Lung Diseases, Interstitial	Methylprednisolone	therapeutic
Lung Diseases, Interstitial	Minocycline	marker/mechanism
Lung Diseases, Interstitial	Paclitaxel	marker/mechanism
Lung Diseases, Interstitial	Penicillamine	marker/mechanism|therapeutic
Lung Diseases, Interstitial	Pentamidine	therapeutic
Lung Diseases, Interstitial	Prednisolone	therapeutic
Lung Diseases, Interstitial	Thalidomide	marker/mechanism
Lung Diseases, Interstitial	Valproic Acid	marker/mechanism
Lung Diseases, Obstructive	Albuterol	therapeutic
Lung Diseases, Obstructive	Amiloride	therapeutic
Lung Diseases, Obstructive	Amrinone	therapeutic
Lung Diseases, Obstructive	Digoxin	therapeutic
Lung Diseases, Obstructive	fluticasone	therapeutic
Lung Diseases, Obstructive	Hydrochlorothiazide	therapeutic
Lung Diseases, Obstructive	Isoetharine	therapeutic
Lung Diseases, Obstructive	Ipratropium	therapeutic
Lung Diseases, Obstructive	Penicillamine	marker/mechanism
Lung Diseases, Obstructive	Prednisone	therapeutic
Lung Diseases, Obstructive	Ranitidine	therapeutic
Lung Diseases, Obstructive	Terbutaline	therapeutic
Lung Diseases, Obstructive	Theophylline	therapeutic
Lung Diseases, Obstructive	zafirlukast	therapeutic
Lung Diseases, Parasitic	abamectin	therapeutic
Lung Injury	7-chloro-3-imino-5-methyl-2-azabicyclo(4.1.0)heptane	therapeutic
Lung Injury	Amiodarone	marker/mechanism
Lung Injury	Ciprofloxacin	therapeutic
Lung Injury	JTE 607	therapeutic
Lung Injury	KL4 surfactant	therapeutic
Lung Injury	N-benzylglucamine dithiocarbamate	therapeutic
Lung Injury	Niacin	therapeutic
Lung Injury	Nitric Oxide	therapeutic
Lung Injury	Oxygen	therapeutic
Lung Injury	pyrrolidine dithiocarbamic acid	therapeutic
Lung Injury	S-methylisothiopseudouronium	therapeutic
Lung Injury	Succimer	therapeutic
Lung Neoplasms	3',5'-dichloromethotrexate	therapeutic
Lung Neoplasms	4-hydroxypyrazole	therapeutic
Lung Neoplasms	4-methylene-2-octyl-5-oxofuran-3-carboxylic acid	therapeutic
Lung Neoplasms	9-deoxy-delta-9-prostaglandin D2	therapeutic
Lung Neoplasms	A 127722	therapeutic
Lung Neoplasms	alitretinoin	therapeutic
Lung Neoplasms	alpha-Tocopherol	therapeutic
Lung Neoplasms	AMF protocol	therapeutic
Lung Neoplasms	Anethole Trithione	therapeutic
Lung Neoplasms	arsenic trioxide	therapeutic
Lung Neoplasms	Ascorbic Acid	therapeutic
Lung Neoplasms	Azacitidine	marker/mechanism|therapeutic
Lung Neoplasms	Azathioprine	marker/mechanism
Lung Neoplasms	BEP protocol	therapeutic
Lung Neoplasms	beta Carotene	marker/mechanism|therapeutic
Lung Neoplasms	bexarotene	therapeutic
Lung Neoplasms	Bleomycin	therapeutic
Lung Neoplasms	BMS 181339	therapeutic
Lung Neoplasms	bromebric acid	therapeutic
Lung Neoplasms	Budesonide	therapeutic
Lung Neoplasms	Buthionine Sulfoximine	therapeutic
Lung Neoplasms	Butyric Acids	therapeutic
Lung Neoplasms	Caffeine	therapeutic
Lung Neoplasms	Cantharidin	therapeutic
Lung Neoplasms	Capsaicin	therapeutic
Lung Neoplasms	Carmustine	therapeutic
Lung Neoplasms	chlorozotocin	therapeutic
Lung Neoplasms	CI 1004	therapeutic
Lung Neoplasms	ciglitazone	therapeutic
Lung Neoplasms	Ciprofloxacin	therapeutic
Lung Neoplasms	Clotrimazole	therapeutic
Lung Neoplasms	Curcumin	marker/mechanism|therapeutic
Lung Neoplasms	Cyclophosphamide	therapeutic
Lung Neoplasms	decitabine	therapeutic
Lung Neoplasms	deguelin	therapeutic
Lung Neoplasms	Dexamethasone	therapeutic
Lung Neoplasms	Carboplatin	therapeutic
Lung Neoplasms	Cisplatin	therapeutic
Lung Neoplasms	Calcitriol	therapeutic
Lung Neoplasms	docetaxel	therapeutic
Lung Neoplasms	Docosahexaenoic Acids	therapeutic
Lung Neoplasms	Doxorubicin	therapeutic
Lung Neoplasms	Drugs, Chinese Herbal	therapeutic
Lung Neoplasms	(E)-4-((2-N-(4-methoxybenzenesulfonyl)amino)stilbazole)1-oxide	therapeutic
Lung Neoplasms	Epirubicin	therapeutic
Lung Neoplasms	epigallocatechin gallate	therapeutic
Lung Neoplasms	Etanidazole	therapeutic
Lung Neoplasms	Etoposide	therapeutic
Lung Neoplasms	Famotidine	therapeutic
Lung Neoplasms	FDE protocol	therapeutic
Lung Neoplasms	Fluorouracil	therapeutic
Lung Neoplasms	Leucovorin	therapeutic
Lung Neoplasms	gefitinib	therapeutic
Lung Neoplasms	gemcitabine	therapeutic
Lung Neoplasms	Heparin	therapeutic
Lung Neoplasms	Ifosfamide	therapeutic
Lung Neoplasms	Indomethacin	therapeutic
Lung Neoplasms	Isoniazid	marker/mechanism
Lung Neoplasms	L 663536	therapeutic
Lung Neoplasms	Lomustine	therapeutic
Lung Neoplasms	mangiferin	therapeutic
Lung Neoplasms	Medroxyprogesterone	therapeutic
Lung Neoplasms	Melatonin	therapeutic
Lung Neoplasms	Mesna	therapeutic
Lung Neoplasms	Methotrexate	therapeutic
Lung Neoplasms	Methoxsalen	therapeutic
Lung Neoplasms	methyl 2-cyano-3,12-dioxoolean-1,9-dien-28-oate	therapeutic
Lung Neoplasms	Misonidazole	therapeutic
Lung Neoplasms	Mitomycin	therapeutic
Lung Neoplasms	Morphine	therapeutic
Lung Neoplasms	N-(2-aminophenyl)-4-(N-(pyridin-3-ylmethoxycarbonyl)aminomethyl)benzamide	therapeutic
Lung Neoplasms	N-(4-bromo-2-fluorophenyl)-6-methoxy-7-((1-methylpiperidin-4-yl)methoxy)quinazolin-4-amine	therapeutic
Lung Neoplasms	Nimustine	therapeutic
Lung Neoplasms	Linoleic Acid	therapeutic
Lung Neoplasms	Oxygen	marker/mechanism
Lung Neoplasms	Paclitaxel	therapeutic
Lung Neoplasms	Phenobarbital	marker/mechanism
Lung Neoplasms	Picibanil	therapeutic
Lung Neoplasms	Piroxicam	therapeutic
Lung Neoplasms	Plant Extracts	therapeutic
Lung Neoplasms	polyphenon E	therapeutic
Lung Neoplasms	Quercetin	therapeutic
Lung Neoplasms	Isotretinoin	therapeutic
Lung Neoplasms	silybin	therapeutic
Lung Neoplasms	Sulindac	therapeutic
Lung Neoplasms	sulindac sulfone	therapeutic
Lung Neoplasms	Tamoxifen	therapeutic
Lung Neoplasms	Tegafur	therapeutic
Lung Neoplasms	Theophylline	therapeutic
Lung Neoplasms	tipifarnib	therapeutic
Lung Neoplasms	Vincristine	therapeutic
Lung Neoplasms	Vindesine	therapeutic
Lung Neoplasms	vinorelbine	therapeutic
Lung Neoplasms	Vitamin E	therapeutic
Lung Neoplasms	XELOX	therapeutic
Lung Neoplasms	Zidovudine	marker/mechanism
Maxillary Sinus Neoplasms	CF regimen	therapeutic
Maxillary Sinus Neoplasms	Cisplatin	therapeutic
Maxillary Sinus Neoplasms	Doxorubicin	therapeutic
Meconium Aspiration Syndrome	Cocaine	marker/mechanism
Meconium Aspiration Syndrome	Dexamethasone	therapeutic
Meconium Aspiration Syndrome	Nitric Oxide	therapeutic
Meconium Aspiration Syndrome	sildenafil	therapeutic
Meconium Aspiration Syndrome	tezosentan	therapeutic
Mediastinal Emphysema	Cocaine	marker/mechanism
Mediastinitis	Cisplatin	marker/mechanism
Mediastinitis	Neomycin	therapeutic
Mediastinitis	Netilmicin	therapeutic
Multiple Pulmonary Nodules	Amiodarone	marker/mechanism
Multiple Pulmonary Nodules	Prednisone	therapeutic
Nasal Obstruction	Budesonide	therapeutic
Nasal Obstruction	Capsaicin	marker/mechanism
Nasal Obstruction	Cocaine	marker/mechanism
Nasal Obstruction	Dexamethasone	therapeutic
Nasal Obstruction	fluticasone	therapeutic
Nasal Obstruction	sildenafil	marker/mechanism
Nasal Polyps	zafirlukast	therapeutic
Nasal Polyps	zileuton	therapeutic
Nasopharyngitis	Fentanyl	marker/mechanism
Nasopharyngitis	terbinafine	marker/mechanism
Carcinoma, Non-Small-Cell Lung	4-(acetoxymethylnitrosamino)-1-(3-pyridyl)-1-butanone	therapeutic
Carcinoma, Non-Small-Cell Lung	5-(2,4-dihydroxybenzylidene)-2-(phenylimino)-1,3-thiazolidin	therapeutic
Carcinoma, Non-Small-Cell Lung	5-((4-methylphenyl)methylene)-2-(phenylamino)-4(5H)-thiazolone	therapeutic
Carcinoma, Non-Small-Cell Lung	albumin-bound paclitaxel	therapeutic
Carcinoma, Non-Small-Cell Lung	Amifostine	therapeutic
Carcinoma, Non-Small-Cell Lung	Aspirin	therapeutic
Carcinoma, Non-Small-Cell Lung	bexarotene	therapeutic
Carcinoma, Non-Small-Cell Lung	bortezomib	therapeutic
Carcinoma, Non-Small-Cell Lung	CHOP protocol	therapeutic
Carcinoma, Non-Small-Cell Lung	CI1033	therapeutic
Carcinoma, Non-Small-Cell Lung	Curcumin	therapeutic
Carcinoma, Non-Small-Cell Lung	decitabine	therapeutic
Carcinoma, Non-Small-Cell Lung	Carboplatin	therapeutic
Carcinoma, Non-Small-Cell Lung	Cisplatin	therapeutic
Carcinoma, Non-Small-Cell Lung	Diclofenac	therapeutic
Carcinoma, Non-Small-Cell Lung	Disulfiram	therapeutic
Carcinoma, Non-Small-Cell Lung	docetaxel	therapeutic
Carcinoma, Non-Small-Cell Lung	edatrexate	therapeutic
Carcinoma, Non-Small-Cell Lung	EFP protocol	therapeutic
Carcinoma, Non-Small-Cell Lung	Emitefur	therapeutic
Carcinoma, Non-Small-Cell Lung	Epirubicin	therapeutic
Carcinoma, Non-Small-Cell Lung	erlotinib	therapeutic
Carcinoma, Non-Small-Cell Lung	Etoposide	therapeutic
Carcinoma, Non-Small-Cell Lung	everolimus	therapeutic
Carcinoma, Non-Small-Cell Lung	Fluorouracil	therapeutic
Carcinoma, Non-Small-Cell Lung	gefitinib	therapeutic
Carcinoma, Non-Small-Cell Lung	gemcitabine	therapeutic
Carcinoma, Non-Small-Cell Lung	GW8510	therapeutic
Carcinoma, Non-Small-Cell Lung	Ifosfamide	therapeutic
Carcinoma, Non-Small-Cell Lung	irinotecan	therapeutic
Carcinoma, Non-Small-Cell Lung	merbarone	therapeutic
Carcinoma, Non-Small-Cell Lung	Mesna	therapeutic
Carcinoma, Non-Small-Cell Lung	Mitomycin	therapeutic
Carcinoma, Non-Small-Cell Lung	nedaplatin	therapeutic
Carcinoma, Non-Small-Cell Lung	nimesulide	therapeutic
Carcinoma, Non-Small-Cell Lung	oxantrazole	therapeutic
Carcinoma, Non-Small-Cell Lung	Paclitaxel	therapeutic
Carcinoma, Non-Small-Cell Lung	PC protocol	therapeutic
Carcinoma, Non-Small-Cell Lung	pemetrexed	therapeutic
Carcinoma, Non-Small-Cell Lung	Isotretinoin	therapeutic
Carcinoma, Non-Small-Cell Lung	S 1 (combination)	therapeutic
Carcinoma, Non-Small-Cell Lung	S,S'-1,4-phenylenebis(1,2-ethanediyl)bisisoselenourea	therapeutic
Carcinoma, Non-Small-Cell Lung	sulfinosine	therapeutic
Carcinoma, Non-Small-Cell Lung	sulindac sulfide	therapeutic
Carcinoma, Non-Small-Cell Lung	sulindac sulfone	therapeutic
Carcinoma, Non-Small-Cell Lung	Thalidomide	therapeutic
Carcinoma, Non-Small-Cell Lung	Topotecan	therapeutic
Carcinoma, Non-Small-Cell Lung	troglitazone	therapeutic
Carcinoma, Non-Small-Cell Lung	Valproic Acid	therapeutic
Carcinoma, Non-Small-Cell Lung	Vinblastine	therapeutic
Carcinoma, Non-Small-Cell Lung	Vindesine	therapeutic
Carcinoma, Non-Small-Cell Lung	vinorelbine	therapeutic
Carcinoma, Non-Small-Cell Lung	zoledronic acid	therapeutic
Nose Deformities, Acquired	Cocaine	marker/mechanism
Nose Diseases	Aspirin	therapeutic
Nose Diseases	Cocaine	marker/mechanism
Nose Diseases	Ipratropium	therapeutic
Nose Diseases	mycophenolate mofetil	therapeutic
Nose Diseases	Pseudoephedrine	therapeutic
Nose Diseases	Steroids	therapeutic
Nose Neoplasms	CHOP protocol	therapeutic
Nose Neoplasms	Cocaine	marker/mechanism
Nose Neoplasms	Cisplatin	therapeutic
Nose Neoplasms	Disulfiram	marker/mechanism
Nose Neoplasms	EPOCH protocol	therapeutic
Nose Neoplasms	Etoposide	therapeutic
Paranasal Sinus Diseases	Cocaine	marker/mechanism
Paranasal Sinus Neoplasms	Methotrexate	therapeutic
Paranasal Sinus Neoplasms	PFL protocol	therapeutic
Persistent Fetal Circulation Syndrome	Dopamine	therapeutic
Persistent Fetal Circulation Syndrome	Indomethacin	marker/mechanism
Persistent Fetal Circulation Syndrome	Nitric Oxide	marker/mechanism
Persistent Fetal Circulation Syndrome	Tolazoline	therapeutic
Pharyngitis	Amoxicillin-Potassium Clavulanate Combination	therapeutic
Pharyngitis	Aspirin	therapeutic
Pharyngitis	Benzocaine	therapeutic
Pharyngitis	cefditoren pivoxil	therapeutic
Pharyngitis	Cefixime	therapeutic
Pharyngitis	cobamamide	therapeutic
Pharyngitis	Erythromycin	therapeutic
Pharyngitis	Flurbiprofen	therapeutic
Pharyngitis	Glycopyrrolate	marker/mechanism
Pharyngitis	loracarbef	therapeutic
Pharyngitis	Niacin	marker/mechanism
Pharyngitis	Penicillin G Benzathine	therapeutic
Pharyngitis	Penicillin V	therapeutic
Pharyngitis	Promethazine	therapeutic
Pharyngitis	Pseudoephedrine	therapeutic
Pharyngitis	Succinylcholine	marker/mechanism
Pharyngitis	zafirlukast	marker/mechanism
Pleural Diseases	Isoniazid	marker/mechanism
Pleural Diseases	Methotrexate	marker/mechanism
Pleural Diseases	Minocycline	marker/mechanism
Pleural Effusion	Amiodarone	marker/mechanism
Pleural Effusion	Ampicillin	marker/mechanism
Pleural Effusion	arsenic trioxide	marker/mechanism
Pleural Effusion	Azathioprine	marker/mechanism
Pleural Effusion	Carmustine	marker/mechanism
Pleural Effusion	Dexamethasone	therapeutic
Pleural Effusion	docetaxel	marker/mechanism
Pleural Effusion	Doxorubicin	marker/mechanism
Pleural Effusion	Ibuprofen	marker/mechanism
Pleural Effusion	Indomethacin	marker/mechanism
Pleural Effusion	Itraconazole	marker/mechanism
Pleural Effusion	Methotrexate	marker/mechanism
Pleural Effusion	Methylprednisolone	therapeutic
Pleural Effusion	Prednisolone	therapeutic
Pleural Effusion	Prednisone	therapeutic
Pleural Effusion	Procainamide	marker/mechanism
Pleural Effusion	Quinacrine	therapeutic
Pleural Effusion	S 1 (combination)	therapeutic
Pleural Effusion	Tetracycline	therapeutic
Pleural Effusion	Thalidomide	marker/mechanism
Pleural Effusion	Tretinoin	marker/mechanism
Pleural Effusion	Valproic Acid	marker/mechanism
Pleural Effusion, Malignant	pirarubicin	therapeutic
Pleural Effusion, Malignant	tetrandrine	therapeutic
Pleural Neoplasms	Cisplatin	therapeutic
Pleural Neoplasms	Doxorubicin	therapeutic
Pleural Neoplasms	Tamoxifen	therapeutic
Pleurisy	2-(4-chloro-6-(2,3-dimethylphenylamino)pyrimidin-2-ylthio)octanoic acid	therapeutic
Pleurisy	Methotrexate	marker/mechanism
Pleurisy	Procainamide	marker/mechanism
Pleurisy	Trimethoprim-Sulfamethoxazole Combination	therapeutic
Pleuropneumonia	Cefaclor	therapeutic
Pneumonia	1,5-anhydrofructose	therapeutic
Pneumonia	Adrenal Cortex Hormones	therapeutic
Pneumonia	Amikacin	therapeutic
Pneumonia	Amiodarone	marker/mechanism
Pneumonia	Amoxicillin-Potassium Clavulanate Combination	therapeutic
Pneumonia	Amphotericin B	therapeutic
Pneumonia	Ampicillin	therapeutic
Pneumonia	Azithromycin	therapeutic
Pneumonia	bacampicillin	therapeutic
Pneumonia	Bleomycin	marker/mechanism
Pneumonia	Carbenicillin	therapeutic
Pneumonia	Carmustine	marker/mechanism
Pneumonia	cefditoren pivoxil	therapeutic
Pneumonia	Cefixime	therapeutic
Pneumonia	Cefotaxime	therapeutic
Pneumonia	cefpodoxime proxetil	therapeutic
Pneumonia	Ceftazidime	therapeutic
Pneumonia	Ceftriaxone	therapeutic
Pneumonia	Cefuroxime	therapeutic
Pneumonia	Cephalothin	therapeutic
Pneumonia	Chloramphenicol	marker/mechanism|therapeutic
Pneumonia	CHOP protocol	marker/mechanism
Pneumonia	cilostazol	therapeutic
Pneumonia	Ciprofloxacin	therapeutic
Pneumonia	Clarithromycin	therapeutic
Pneumonia	Cocaine	marker/mechanism
Pneumonia	Cyclophosphamide	marker/mechanism
Pneumonia	Dapsone	marker/mechanism
Pneumonia	Carboplatin	marker/mechanism
Pneumonia	docetaxel	marker/mechanism
Pneumonia	Doxycycline	therapeutic
Pneumonia	Enoxacin	therapeutic
Pneumonia	Erythromycin	therapeutic
Pneumonia	everolimus	marker/mechanism
Pneumonia	gemcitabine	marker/mechanism
Pneumonia	Gentamicins	therapeutic
Pneumonia	Glucocorticoids	therapeutic
Pneumonia	linezolid	therapeutic
Pneumonia	liposomal amphotericin B	therapeutic
Pneumonia	meropenem	therapeutic
Pneumonia	Methotrexate	marker/mechanism
Pneumonia	Methylprednisolone	marker/mechanism
Pneumonia	Mezlocillin	therapeutic
Pneumonia	micafungin	therapeutic
Pneumonia	Minocycline	therapeutic
Pneumonia	moxifloxacin	therapeutic
Pneumonia	Niacin	therapeutic
Pneumonia	Ofloxacin	therapeutic
Pneumonia	Paclitaxel	marker/mechanism
Pneumonia	Penicillin G	therapeutic
Pneumonia	Penicillins	therapeutic
Pneumonia	Piperacillin	therapeutic
Pneumonia	Prednisolone	therapeutic
Pneumonia	Prednisone	marker/mechanism
Pneumonia	quinupristin-dalfopristin	therapeutic
Pneumonia	Steroids	marker/mechanism
Pneumonia	Streptomycin	therapeutic
Pneumonia	Taurine	marker/mechanism
Pneumonia	Theophylline	therapeutic
Pneumonia	Tobramycin	therapeutic
Pneumonia	Trimethoprim-Sulfamethoxazole Combination	therapeutic
Pneumonia	triptolide	therapeutic
Pneumonia	Vancomycin	therapeutic
Pneumonia	Vinblastine	marker/mechanism
Pneumonia	voriconazole	therapeutic
Pneumonia, Aspiration	7-chloro-3-imino-5-methyl-2-azabicyclo(4.1.0)heptane	therapeutic
Pneumonia, Aspiration	Ambroxol	therapeutic
Pneumonia, Aspiration	cefepime	therapeutic
Pneumonia, Aspiration	Diazepam	marker/mechanism
Pneumonia, Aspiration	Fluconazole	therapeutic
Pneumonia, Aspiration	Methicillin	therapeutic
Pneumonia, Aspiration	Netilmicin	therapeutic
Pneumonia, Aspiration	Nitric Oxide	marker/mechanism
Pneumonia, Aspiration	Moxalactam	therapeutic
Pneumonia, Aspiration	piperacillin-tazobactam combination product	therapeutic
Pneumonia, Aspiration	Promethazine	marker/mechanism
Pneumonia, Aspiration	S-methylisothiopseudouronium	therapeutic
Pneumonia, Aspiration	Tobramycin	therapeutic
Pneumonia, Aspiration	Trimethoprim-Sulfamethoxazole Combination	therapeutic
Pneumonia, Bacterial	Amoxicillin	therapeutic
Pneumonia, Bacterial	Azithromycin	therapeutic
Pneumonia, Bacterial	cefodizime	therapeutic
Pneumonia, Bacterial	Cefotaxime	therapeutic
Pneumonia, Bacterial	cefpirome	therapeutic
Pneumonia, Bacterial	Ceftazidime	therapeutic
Pneumonia, Bacterial	Ceftriaxone	therapeutic
Pneumonia, Bacterial	Ciprofloxacin	therapeutic
Pneumonia, Bacterial	Clarithromycin	therapeutic
Pneumonia, Bacterial	Clindamycin	therapeutic
Pneumonia, Bacterial	Erythromycin	therapeutic
Pneumonia, Bacterial	erythromycin stearate	therapeutic
Pneumonia, Bacterial	Floxacillin	therapeutic
Pneumonia, Bacterial	Fosfomycin	therapeutic
Pneumonia, Bacterial	Gentamicins	therapeutic
Pneumonia, Bacterial	linezolid	therapeutic
Pneumonia, Bacterial	Ofloxacin	therapeutic
Pneumonia, Bacterial	Pefloxacin	therapeutic
Pneumonia, Bacterial	Penicillin G Procaine	therapeutic
Pneumonia, Bacterial	Sulfadiazine	therapeutic
Pneumonia, Bacterial	sultamicillin	therapeutic
Pneumonia, Bacterial	Teicoplanin	therapeutic
Pneumonia, Bacterial	Trimethoprim-Sulfamethoxazole Combination	therapeutic
Pneumonia, Bacterial	Vancomycin	therapeutic
Pneumonia, Pneumococcal	Amoxicillin	therapeutic
Pneumonia, Pneumococcal	Ceftriaxone	therapeutic
Pneumonia, Pneumococcal	Penicillin G	therapeutic
Pneumonia, Pneumococcal	Rifampin	therapeutic
Pneumonia, Pneumococcal	sparfloxacin	therapeutic
Pneumonia, Pneumococcal	Vancomycin	therapeutic
Pneumonia, Pneumocystis	Adrenal Cortex Hormones	marker/mechanism
Pneumonia, Pneumocystis	Antifungal Agents	therapeutic
Pneumonia, Pneumocystis	Atovaquone	therapeutic
Pneumonia, Pneumocystis	Cyclophosphamide	marker/mechanism
Pneumonia, Pneumocystis	Dapsone	therapeutic
Pneumonia, Pneumocystis	Didanosine	therapeutic
Pneumonia, Pneumocystis	Methotrexate	marker/mechanism
Pneumonia, Pneumocystis	Methylprednisolone	therapeutic
Pneumonia, Pneumocystis	Pentamidine	therapeutic
Pneumonia, Pneumocystis	Prednisolone	therapeutic
Pneumonia, Pneumocystis	terbinafine	therapeutic
Pneumonia, Pneumocystis	Thiophenes	therapeutic
Pneumonia, Pneumocystis	Trimethoprim	therapeutic
Pneumonia, Pneumocystis	Trimethoprim-Sulfamethoxazole Combination	therapeutic
Pneumonia, Pneumocystis	Zidovudine	therapeutic
Pneumonia, Staphylococcal	Anti-Bacterial Agents	therapeutic
Pneumonia, Staphylococcal	Clindamycin	therapeutic
Pneumonia, Staphylococcal	Daptomycin	therapeutic
Pneumonia, Staphylococcal	linezolid	therapeutic
Pneumonia, Staphylococcal	Methicillin	therapeutic
Pneumonia, Staphylococcal	moxifloxacin	therapeutic
Pneumonia, Staphylococcal	Nafcillin	therapeutic
Pneumonia, Staphylococcal	Vancomycin	therapeutic
Pneumonia, Viral	Ribavirin	therapeutic
Pneumothorax	Cocaine	marker/mechanism
Pneumothorax	Prednisone	marker/mechanism
Pulmonary arterial hypertension	Cocaine	marker/mechanism
Pulmonary Aspergillosis	Amphotericin B	therapeutic
Pulmonary Aspergillosis	Itraconazole	therapeutic
Pulmonary Aspergillosis	liposomal amphotericin B	therapeutic
Pulmonary Aspergillosis	Methylprednisolone	marker/mechanism
Pulmonary Aspergillosis	voriconazole	therapeutic
Pulmonary Atelectasis	KL4 surfactant	therapeutic
Pulmonary Disease, Chronic Obstructive	3-(2,4-diamino-6-(3-hydroxyphenyl)pteridin-7-yl)phenol	therapeutic
Pulmonary Disease, Chronic Obstructive	Acetazolamide	therapeutic
Pulmonary Disease, Chronic Obstructive	Albuterol	therapeutic
Pulmonary Disease, Chronic Obstructive	ambroxol-theophylline-7-acetate	therapeutic
Pulmonary Disease, Chronic Obstructive	Aminophylline	therapeutic
Pulmonary Disease, Chronic Obstructive	bambuterol	therapeutic
Pulmonary Disease, Chronic Obstructive	Clarithromycin	therapeutic
Pulmonary Disease, Chronic Obstructive	Enalapril	therapeutic
Pulmonary Disease, Chronic Obstructive	enprofylline	therapeutic
Pulmonary Disease, Chronic Obstructive	Epinephrine	therapeutic
Pulmonary Disease, Chronic Obstructive	fenoterol, ipratropium drug combination	therapeutic
Pulmonary Disease, Chronic Obstructive	formoterol	therapeutic
Pulmonary Disease, Chronic Obstructive	Ipratropium	therapeutic
Pulmonary Disease, Chronic Obstructive	Methotrexate	therapeutic
Pulmonary Disease, Chronic Obstructive	Nifedipine	therapeutic
Pulmonary Disease, Chronic Obstructive	Norepinephrine	marker/mechanism
Pulmonary Disease, Chronic Obstructive	Prednisone	therapeutic
Pulmonary Disease, Chronic Obstructive	proxyphylline	therapeutic
Pulmonary Disease, Chronic Obstructive	salmeterol	therapeutic
Pulmonary Disease, Chronic Obstructive	Terbutaline	therapeutic
Pulmonary Disease, Chronic Obstructive	Theophylline	therapeutic
Pulmonary Disease, Chronic Obstructive	tiotropium	therapeutic
Pulmonary Disease, Chronic Obstructive	Verapamil	therapeutic
Pulmonary Disease, Chronic Obstructive	zafirlukast	therapeutic
Pulmonary Edema	Acetylcysteine	therapeutic
Pulmonary Edema	anisodamine	therapeutic
Pulmonary Edema	Antihypertensive Agents	therapeutic
Pulmonary Edema	Aspirin	marker/mechanism
Pulmonary Edema	Atropine	therapeutic
Pulmonary Edema	Betamethasone	marker/mechanism
Pulmonary Edema	Bleomycin	marker/mechanism
Pulmonary Edema	Budesonide	therapeutic
Pulmonary Edema	Calcium Gluconate	therapeutic
Pulmonary Edema	Chlorpheniramine	marker/mechanism|therapeutic
Pulmonary Edema	Cocaine	marker/mechanism
Pulmonary Edema	Cyclophosphamide	marker/mechanism
Pulmonary Edema	Digitalis Glycosides	therapeutic
Pulmonary Edema	Digoxin	therapeutic
Pulmonary Edema	Disulfiram	marker/mechanism
Pulmonary Edema	Diuretics	therapeutic
Pulmonary Edema	Doxorubicin	marker/mechanism
Pulmonary Edema	Ephedrine	marker/mechanism
Pulmonary Edema	Epinephrine	marker/mechanism
Pulmonary Edema	Fentanyl	marker/mechanism|therapeutic
Pulmonary Edema	Fibrinolytic Agents	marker/mechanism
Pulmonary Edema	Fluorouracil	marker/mechanism
Pulmonary Edema	Furosemide	therapeutic
Pulmonary Edema	gemcitabine	marker/mechanism
Pulmonary Edema	Heparin	marker/mechanism
Pulmonary Edema	Hydralazine	therapeutic
Pulmonary Edema	Hydrochlorothiazide	marker/mechanism
Pulmonary Edema	Ifosfamide	marker/mechanism
Pulmonary Edema	Isoflurane	therapeutic
Pulmonary Edema	Isoproterenol	therapeutic
Pulmonary Edema	Ketamine	marker/mechanism
Pulmonary Edema	Lidocaine	marker/mechanism
Pulmonary Edema	Lisinopril	therapeutic
Pulmonary Edema	Lithium Chloride	therapeutic
Pulmonary Edema	lithium hydroxybutyrate	therapeutic
Pulmonary Edema	Mannitol	marker/mechanism|therapeutic
Pulmonary Edema	Methotrexate	marker/mechanism
Pulmonary Edema	Metoprolol	marker/mechanism|therapeutic
Pulmonary Edema	Mitomycin	marker/mechanism
Pulmonary Edema	Morphine	therapeutic
Pulmonary Edema	Naloxone	marker/mechanism
Pulmonary Edema	Nifedipine	therapeutic
Pulmonary Edema	Nitric Oxide	marker/mechanism|therapeutic
Pulmonary Edema	Nitroglycerin	therapeutic
Pulmonary Edema	Nitroprusside	therapeutic
Pulmonary Edema	Pentolinium Tartrate	therapeutic
Pulmonary Edema	Phenylephrine	marker/mechanism
Pulmonary Edema	Phenylpropanolamine	marker/mechanism|therapeutic
Pulmonary Edema	pioglitazone	marker/mechanism
Pulmonary Edema	Propranolol	marker/mechanism
Pulmonary Edema	Ritodrine	marker/mechanism|therapeutic
Pulmonary Edema	SB 225002	therapeutic
Pulmonary Edema	Simvastatin	therapeutic
Pulmonary Edema	Terbutaline	marker/mechanism|therapeutic
Pulmonary Edema	Thiazides	therapeutic
Pulmonary Edema	Thioridazine	therapeutic
Pulmonary Edema	Tretinoin	marker/mechanism
Pulmonary Edema	Vancomycin	marker/mechanism
Pulmonary Edema	Verapamil	marker/mechanism
Pulmonary Edema	zafirlukast	therapeutic
Pulmonary Edema	zileuton	therapeutic
Pulmonary Embolism	albolabrin	therapeutic
Pulmonary Embolism	Anticoagulants	therapeutic
Pulmonary Embolism	beraprost	therapeutic
Pulmonary Embolism	Betamethasone	marker/mechanism
Pulmonary Embolism	Bleomycin	marker/mechanism
Pulmonary Embolism	BM 06.022	therapeutic
Pulmonary Embolism	Calcium Gluconate	marker/mechanism
Pulmonary Embolism	Ceftriaxone	marker/mechanism
Pulmonary Embolism	Cephalosporins	marker/mechanism
Pulmonary Embolism	cinnamic aldehyde	therapeutic
Pulmonary Embolism	Clindamycin	marker/mechanism
Pulmonary Embolism	clopidogrel	therapeutic
Pulmonary Embolism	Cyclophosphamide	marker/mechanism
Pulmonary Embolism	Cyclosporine	marker/mechanism
Pulmonary Embolism	Deamino Arginine Vasopressin	marker/mechanism
Pulmonary Embolism	Dexamethasone	marker/mechanism
Pulmonary Embolism	Diazepam	marker/mechanism
Pulmonary Embolism	Dicumarol	therapeutic
Pulmonary Embolism	Diuretics	marker/mechanism
Pulmonary Embolism	docetaxel	marker/mechanism
Pulmonary Embolism	Doxorubicin	marker/mechanism
Pulmonary Embolism	Enoxaparin	therapeutic
Pulmonary Embolism	Epinephrine	marker/mechanism
Pulmonary Embolism	eristostatin	therapeutic
Pulmonary Embolism	Etoposide	marker/mechanism
Pulmonary Embolism	Fibrinolytic Agents	marker/mechanism|therapeutic
Pulmonary Embolism	Fluoxetine	marker/mechanism
Pulmonary Embolism	Free Radical Scavengers	therapeutic
Pulmonary Embolism	Gentamicins	marker/mechanism
Pulmonary Embolism	Heparin	marker/mechanism|therapeutic
Pulmonary Embolism	Heparin, Low-Molecular-Weight	marker/mechanism|therapeutic
Pulmonary Embolism	Hydralazine	marker/mechanism
Pulmonary Embolism	isosorbide-5-mononitrate	therapeutic
Pulmonary Embolism	Isosorbide Dinitrate	therapeutic
Pulmonary Embolism	lepirudin	therapeutic
Pulmonary Embolism	Mannitol	marker/mechanism|therapeutic
Pulmonary Embolism	Methotrexate	marker/mechanism
Pulmonary Embolism	NCX 6560	therapeutic
Pulmonary Embolism	Nifedipine	therapeutic
Pulmonary Embolism	nitroaspirin	therapeutic
Pulmonary Embolism	Nitroprusside	therapeutic
Pulmonary Embolism	Paclitaxel	marker/mechanism
Pulmonary Embolism	Alprostadil	therapeutic
Pulmonary Embolism	Prednisolone	marker/mechanism
Pulmonary Embolism	Prednisone	marker/mechanism
Pulmonary Embolism	Epoprostenol	therapeutic
Pulmonary Embolism	Ritodrine	marker/mechanism
Pulmonary Embolism	S 145	therapeutic
Pulmonary Embolism	Succinylcholine	marker/mechanism
Pulmonary Embolism	Tamoxifen	marker/mechanism
Pulmonary Embolism	Thalidomide	marker/mechanism
Pulmonary Embolism	Thioridazine	marker/mechanism
Pulmonary Embolism	Tretinoin	marker/mechanism
Pulmonary Embolism	vinorelbine	marker/mechanism
Pulmonary Embolism	Vitamin E	marker/mechanism
Pulmonary Embolism	Warfarin	therapeutic
Pulmonary Embolism	zoledronic acid	marker/mechanism
Pulmonary Emphysema	Cocaine	marker/mechanism
Pulmonary Emphysema	Curcumin	therapeutic
Pulmonary Emphysema	Danazol	therapeutic
Pulmonary Eosinophilia	Adrenal Cortex Hormones	therapeutic
Pulmonary Eosinophilia	alpha-Tocopherol	therapeutic
Pulmonary Eosinophilia	Ascorbic Acid	therapeutic
Pulmonary Eosinophilia	Budesonide	therapeutic
Pulmonary Eosinophilia	Daptomycin	marker/mechanism
Pulmonary Eosinophilia	Minocycline	marker/mechanism
Pulmonary Fibrosis	Amiodarone	marker/mechanism
Pulmonary Fibrosis	Angiotensin-Converting Enzyme Inhibitors	therapeutic
Pulmonary Fibrosis	beractant	therapeutic
Pulmonary Fibrosis	Bleomycin	marker/mechanism
Pulmonary Fibrosis	Ambroxol	therapeutic
Pulmonary Fibrosis	Cyclophosphamide	therapeutic
Pulmonary Fibrosis	Dexamethasone	therapeutic
Pulmonary Fibrosis	Drugs, Chinese Herbal	therapeutic
Pulmonary Fibrosis	Enalapril	therapeutic
Pulmonary Fibrosis	erlotinib	therapeutic
Pulmonary Fibrosis	gefitinib	therapeutic
Pulmonary Fibrosis	Lisinopril	therapeutic
Pulmonary Fibrosis	Losartan	therapeutic
Pulmonary Fibrosis	Oxygen	marker/mechanism
Pulmonary Fibrosis	Paclitaxel	marker/mechanism
Pulmonary Fibrosis	Penicillamine	therapeutic
Pulmonary Fibrosis	pirfenidone	therapeutic
Pulmonary Fibrosis	Prednisone	therapeutic
Pulmonary Fibrosis	S-allylcysteine	therapeutic
Pulmonary Fibrosis	tetrathiomolybdate	therapeutic
Pulmonary Fibrosis	Trimethoprim-Sulfamethoxazole Combination	marker/mechanism
Pulmonary Fibrosis	troglitazone	therapeutic
Pulmonary Fibrosis	valsartan	therapeutic
Pulmonary Fibrosis	Vinblastine	marker/mechanism
Pulmonary Infarction	Cocaine	marker/mechanism
Pulmonary Veno-Occlusive Disease	Carmustine	marker/mechanism
Pulmonary Veno-Occlusive Disease	Dactinomycin	marker/mechanism
Pulmonary Veno-Occlusive Disease	Mitomycin	marker/mechanism
Rapidly progressive glomerulonephritis with pulmonary hemorrhage	Methylprednisolone	therapeutic
Rapidly progressive glomerulonephritis with pulmonary hemorrhage	Minocycline	marker/mechanism
Rapidly progressive glomerulonephritis with pulmonary hemorrhage	Penicillamine	marker/mechanism
Respiration Disorders	Adrenal Cortex Hormones	marker/mechanism|therapeutic
Respiration Disorders	Aspirin	marker/mechanism
Respiration Disorders	Betamethasone	marker/mechanism
Respiration Disorders	Capsaicin	marker/mechanism
Respiration Disorders	Cilomilast	therapeutic
Respiration Disorders	Cocaine	marker/mechanism
Respiration Disorders	Dexamethasone	therapeutic
Respiration Disorders	Diazepam	marker/mechanism
Respiration Disorders	Epinephrine	therapeutic
Respiration Disorders	Ibuprofen	marker/mechanism
Respiration Disorders	Magnesium Sulfate	marker/mechanism
Respiration Disorders	Metoclopramide	marker/mechanism
Respiration Disorders	Midazolam	marker/mechanism
Respiration Disorders	Morphine	marker/mechanism
Respiration Disorders	N-(3-methoxyphenyl)-4-chlorocinnamanilide	therapeutic
Respiration Disorders	Nifedipine	marker/mechanism
Respiration Disorders	Nimodipine	marker/mechanism
Respiration Disorders	Norepinephrine	therapeutic
Respiration Disorders	Ruthenium Red	therapeutic
Respiration Disorders	Theophylline	therapeutic
Respiration Disorders	Tretinoin	marker/mechanism
Respiratory Aspiration	Vecuronium Bromide	marker/mechanism
Respiratory Distress Syndrome, Adult	Acetylcysteine	therapeutic
Respiratory Distress Syndrome, Adult	Amiodarone	marker/mechanism
Respiratory Distress Syndrome, Adult	Antioxidants	therapeutic
Respiratory Distress Syndrome, Adult	Aspirin	marker/mechanism
Respiratory Distress Syndrome, Adult	beractant	therapeutic
Respiratory Distress Syndrome, Adult	Curcumin	therapeutic
Respiratory Distress Syndrome, Adult	Dexamethasone	therapeutic
Respiratory Distress Syndrome, Adult	Furosemide	therapeutic
Respiratory Distress Syndrome, Adult	gemcitabine	marker/mechanism
Respiratory Distress Syndrome, Adult	Heparin	marker/mechanism
Respiratory Distress Syndrome, Adult	Hesperidin	marker/mechanism
Respiratory Distress Syndrome, Adult	Dextromethorphan	therapeutic
Respiratory Distress Syndrome, Adult	Minocycline	marker/mechanism
Respiratory Distress Syndrome, Adult	Nadroparin	therapeutic
Respiratory Distress Syndrome, Adult	Nitric Oxide	therapeutic
Respiratory Distress Syndrome, Adult	ONO 5046	therapeutic
Respiratory Distress Syndrome, Adult	Oxygen	therapeutic
Respiratory Distress Syndrome, Adult	Alprostadil	therapeutic
Respiratory Distress Syndrome, Adult	pyrrolidine dithiocarbamic acid	therapeutic
Respiratory Distress Syndrome, Adult	Terbutaline	therapeutic
Respiratory Distress Syndrome, Adult	tezosentan	therapeutic
Respiratory Distress Syndrome, Adult	Tretinoin	marker/mechanism
Respiratory Distress Syndrome, Newborn	Angiotensin-Converting Enzyme Inhibitors	marker/mechanism
Respiratory Distress Syndrome, Newborn	Betamethasone	therapeutic
Respiratory Distress Syndrome, Newborn	Cocaine	marker/mechanism
Respiratory Distress Syndrome, Newborn	Dexamethasone	therapeutic
Respiratory Distress Syndrome, Newborn	Dobutamine	therapeutic
Respiratory Distress Syndrome, Newborn	Dopamine	therapeutic
Respiratory Distress Syndrome, Newborn	Glucocorticoids	therapeutic
Respiratory Distress Syndrome, Newborn	Midazolam	therapeutic
Respiratory Distress Syndrome, Newborn	Vitamin A	therapeutic
Respiratory Hypersensitivity	Acetaminophen	marker/mechanism
Respiratory Hypersensitivity	Aspirin	marker/mechanism
Respiratory Hypersensitivity	Penicillins	marker/mechanism
Respiratory Insufficiency	20682-S	therapeutic
Respiratory Insufficiency	Acetaminophen	marker/mechanism
Respiratory Insufficiency	Acetazolamide	marker/mechanism
Respiratory Insufficiency	Alfentanil	marker/mechanism
Respiratory Insufficiency	Almitrine	therapeutic
Respiratory Insufficiency	Amiodarone	marker/mechanism
Respiratory Insufficiency	Amoxicillin-Potassium Clavulanate Combination	therapeutic
Respiratory Insufficiency	Angiotensin-Converting Enzyme Inhibitors	marker/mechanism
Respiratory Insufficiency	Atracurium	marker/mechanism
Respiratory Insufficiency	Atropine	marker/mechanism
Respiratory Insufficiency	azabicyclane	marker/mechanism
Respiratory Insufficiency	Azithromycin	marker/mechanism
Respiratory Insufficiency	Bleomycin	marker/mechanism
Respiratory Insufficiency	Buprenorphine	marker/mechanism|therapeutic
Respiratory Insufficiency	Chloramphenicol	marker/mechanism
Respiratory Insufficiency	Chlorpheniramine	therapeutic
Respiratory Insufficiency	Ciprofloxacin	marker/mechanism
Respiratory Insufficiency	Cocaine	marker/mechanism
Respiratory Insufficiency	CX717	therapeutic
Respiratory Insufficiency	Diazepam	marker/mechanism|therapeutic
Respiratory Insufficiency	Diazoxide	marker/mechanism
Respiratory Insufficiency	Disulfiram	marker/mechanism
Respiratory Insufficiency	Enflurane	marker/mechanism
Respiratory Insufficiency	Ephedrine	marker/mechanism
Respiratory Insufficiency	Epinephrine	marker/mechanism
Respiratory Insufficiency	Fentanyl	marker/mechanism
Respiratory Insufficiency	Flumazenil	therapeutic
Respiratory Insufficiency	Halothane	marker/mechanism
Respiratory Insufficiency	Hydrocortisone	therapeutic
Respiratory Insufficiency	Hydroxychloroquine	marker/mechanism
Respiratory Insufficiency	Isoflurane	marker/mechanism
Respiratory Insufficiency	Isoproterenol	therapeutic
Respiratory Insufficiency	Ketamine	marker/mechanism
Respiratory Insufficiency	Lidocaine	marker/mechanism
Respiratory Insufficiency	Magnesium Sulfate	marker/mechanism
Respiratory Insufficiency	Meperidine	marker/mechanism
Respiratory Insufficiency	Methotrexate	marker/mechanism
Respiratory Insufficiency	Methylprednisolone	therapeutic
Respiratory Insufficiency	Metoprolol	marker/mechanism
Respiratory Insufficiency	Midazolam	marker/mechanism
Respiratory Insufficiency	Minocycline	therapeutic
Respiratory Insufficiency	Morphine	marker/mechanism
Respiratory Insufficiency	Nalbuphine	therapeutic
Respiratory Insufficiency	Naloxone	therapeutic
Respiratory Insufficiency	Neomycin	marker/mechanism
Respiratory Insufficiency	Nicardipine	therapeutic
Respiratory Insufficiency	N-methylnaloxone	therapeutic
Respiratory Insufficiency	Norepinephrine	therapeutic
Respiratory Insufficiency	Ofloxacin	marker/mechanism
Respiratory Insufficiency	Oxygen	therapeutic
Respiratory Insufficiency	Penicillamine	marker/mechanism
Respiratory Insufficiency	Phenobarbital	marker/mechanism
Respiratory Insufficiency	Phenylpropanolamine	therapeutic
Respiratory Insufficiency	Physostigmine	therapeutic
Respiratory Insufficiency	posatirelin	therapeutic
Respiratory Insufficiency	Prednisolone	therapeutic
Respiratory Insufficiency	Procainamide	marker/mechanism
Respiratory Insufficiency	Promethazine	marker/mechanism
Respiratory Insufficiency	Propranolol	marker/mechanism
Respiratory Insufficiency	repinotan hydrochloride	therapeutic
Respiratory Insufficiency	Succinylcholine	marker/mechanism
Respiratory Insufficiency	Terbutaline	marker/mechanism
Respiratory Insufficiency	Thioridazine	therapeutic
Respiratory Insufficiency	thiosemicarbazide	therapeutic
Respiratory Insufficiency	Valproic Acid	marker/mechanism
Respiratory Insufficiency	Vecuronium Bromide	marker/mechanism
Respiratory Insufficiency	Vincristine	marker/mechanism
Respiratory Paralysis	Atracurium	marker/mechanism
Respiratory Paralysis	Calcium Chloride	therapeutic
Respiratory Paralysis	Epinephrine	marker/mechanism
Respiratory Paralysis	Glycopyrrolate	marker/mechanism
Respiratory Paralysis	Lidocaine	marker/mechanism
Respiratory Paralysis	Naloxone	therapeutic
Respiratory Paralysis	Neostigmine	marker/mechanism
Respiratory Paralysis	Pancuronium	marker/mechanism
Respiratory Paralysis	Procainamide	marker/mechanism
Respiratory Paralysis	Streptomycin	marker/mechanism
Respiratory Paralysis	Thalidomide	marker/mechanism
Respiratory Paralysis	Vecuronium Bromide	marker/mechanism
Respiratory Paralysis	Vincristine	marker/mechanism
Respiratory System Abnormalities	Valproic Acid	marker/mechanism
Respiratory Tract Diseases	Adrenal Cortex Hormones	therapeutic
Respiratory Tract Diseases	Doxorubicin	marker/mechanism
Respiratory Tract Diseases	Fentanyl	marker/mechanism
Respiratory Tract Diseases	Ketamine	marker/mechanism
Respiratory Tract Diseases	Midazolam	marker/mechanism
Respiratory Tract Fistula	Cocaine	marker/mechanism
Respiratory Tract Infections	Acetaminophen	therapeutic
Respiratory Tract Infections	Albuterol	therapeutic
Respiratory Tract Infections	Amoxicillin-Potassium Clavulanate Combination	therapeutic
Respiratory Tract Infections	Aspirin	therapeutic
Respiratory Tract Infections	Azithromycin	therapeutic
Respiratory Tract Infections	Baypamun HK	therapeutic
Respiratory Tract Infections	Betamethasone	therapeutic
Respiratory Tract Infections	Cefaclor	therapeutic
Respiratory Tract Infections	Cefadroxil	therapeutic
Respiratory Tract Infections	Cefixime	therapeutic
Respiratory Tract Infections	Ceftriaxone	therapeutic
Respiratory Tract Infections	Chlorpheniramine	therapeutic
Respiratory Tract Infections	Cinoxacin	therapeutic
Respiratory Tract Infections	Clarithromycin	therapeutic
Respiratory Tract Infections	Clindamycin	therapeutic
Respiratory Tract Infections	Doxycycline	therapeutic
Respiratory Tract Infections	Erythromycin	therapeutic
Respiratory Tract Infections	Ethambutol	therapeutic
Respiratory Tract Infections	Flufenamic Acid	therapeutic
Respiratory Tract Infections	linezolid	marker/mechanism
Respiratory Tract Infections	Methotrexate	marker/mechanism
Respiratory Tract Infections	Minocycline	therapeutic
Respiratory Tract Infections	moxifloxacin	therapeutic
Respiratory Tract Infections	nimesulide	therapeutic
Respiratory Tract Infections	Ofloxacin	therapeutic
Respiratory Tract Infections	Phenylpropanolamine	therapeutic
Respiratory Tract Infections	Rifampin	therapeutic
Respiratory Tract Infections	telithromycin	therapeutic
Respiratory Tract Infections	Tetracycline	therapeutic
Respiratory Tract Infections	Tobramycin	therapeutic
Rhinitis	4-(4-(bis(4-fluorophenyl)methyl)piperazin-1-ylbut-2-enyloxy)acetic acid	therapeutic
Rhinitis	Aspirin	marker/mechanism
Rhinitis	Beclomethasone	therapeutic
Rhinitis	Capsaicin	marker/mechanism
Rhinitis	Cetirizine	therapeutic
Rhinitis	Cocaine	marker/mechanism
Rhinitis	desloratadine	therapeutic
Rhinitis	ebastine	therapeutic
Rhinitis	epinastine	therapeutic
Rhinitis	fexofenadine	therapeutic
Rhinitis	Fluoxetine	marker/mechanism
Rhinitis	Hydroxyzine	therapeutic
Rhinitis	levocabastine	therapeutic
Rhinitis	methylprednisolone acetate	therapeutic
Rhinitis	montelukast	therapeutic
Rhinitis	Phentolamine	marker/mechanism
Rhinitis	pranlukast	therapeutic
Rhinitis	Pseudoephedrine	therapeutic
Rhinitis	ramatroban	therapeutic
Rhinitis	sho-seiryu-to	therapeutic
Rhinitis	Triprolidine	therapeutic
Rhinitis	zafirlukast	therapeutic
Rhinitis	Zidovudine	marker/mechanism
Rhinitis	zileuton	therapeutic
Rhinitis, Allergic, Perennial	Astemizole	therapeutic
Rhinitis, Allergic, Perennial	Beclomethasone	therapeutic
Rhinitis, Allergic, Perennial	Cetirizine	therapeutic
Rhinitis, Allergic, Perennial	Chlorpheniramine	therapeutic
Rhinitis, Allergic, Perennial	Drugs, Chinese Herbal	therapeutic
Rhinitis, Allergic, Perennial	epinastine	therapeutic
Rhinitis, Allergic, Perennial	fluticasone	therapeutic
Rhinitis, Allergic, Perennial	Ketotifen	therapeutic
Rhinitis, Allergic, Perennial	Loratadine	therapeutic
Rhinitis, Allergic, Perennial	mizolastine	therapeutic
Rhinitis, Allergic, Perennial	mometasone furoate	therapeutic
Rhinitis, Allergic, Perennial	Phenylpropanolamine	therapeutic
Rhinitis, Allergic, Perennial	Pseudoephedrine	therapeutic
Rhinitis, Allergic, Perennial	Terfenadine	therapeutic
Rhinitis, Allergic, Seasonal	Astemizole	therapeutic
Rhinitis, Allergic, Seasonal	azelastine	therapeutic
Rhinitis, Allergic, Seasonal	Beclomethasone	therapeutic
Rhinitis, Allergic, Seasonal	Budesonide	therapeutic
Rhinitis, Allergic, Seasonal	Cetirizine	therapeutic
Rhinitis, Allergic, Seasonal	Chlorpheniramine	therapeutic
Rhinitis, Allergic, Seasonal	desloratadine	therapeutic
Rhinitis, Allergic, Seasonal	epinastine	therapeutic
Rhinitis, Allergic, Seasonal	fexofenadine	therapeutic
Rhinitis, Allergic, Seasonal	fluticasone	therapeutic
Rhinitis, Allergic, Seasonal	Loratadine	therapeutic
Rhinitis, Allergic, Seasonal	mizolastine	therapeutic
Rhinitis, Allergic, Seasonal	olopatadine	therapeutic
Rhinitis, Allergic, Seasonal	Pseudoephedrine	therapeutic
Rhinitis, Allergic, Seasonal	Terfenadine	therapeutic
Rhinitis, Vasomotor	Triamcinolone Acetonide	therapeutic
Sarcoidosis, Pulmonary	Ribavirin	marker/mechanism
Severe Acute Respiratory Syndrome	Glucocorticoids	therapeutic
Severe Acute Respiratory Syndrome	Methylprednisolone	therapeutic
Severe Acute Respiratory Syndrome	Ribavirin	therapeutic
Sinusitis	Acetaminophen	therapeutic
Sinusitis	Amoxicillin-Potassium Clavulanate Combination	therapeutic
Sinusitis	Ampicillin	therapeutic
Sinusitis	Aspirin	marker/mechanism
Sinusitis	Beclomethasone	therapeutic
Sinusitis	Cefaclor	therapeutic
Sinusitis	Cephalexin	therapeutic
Sinusitis	Clarithromycin	therapeutic
Sinusitis	Cocaine	marker/mechanism
Sinusitis	Diphenhydramine	therapeutic
Sinusitis	gatifloxacin	therapeutic
Sinusitis	Guaifenesin	therapeutic
Sinusitis	Minocycline	therapeutic
Sinusitis	Ofloxacin	therapeutic
Sinusitis	Ornade	therapeutic
Sinusitis	Phenylephrine	therapeutic
Sinusitis	Phenylpropanolamine	therapeutic
Sinusitis	plant extract, Houttuynia cordata	therapeutic
Sinusitis	Prednisone	therapeutic
Sinusitis	Pseudoephedrine	therapeutic
Sinusitis	Sulfadiazine	therapeutic
Sinusitis	telithromycin	therapeutic
Sinusitis	Terfenadine	therapeutic
Sinusitis	Trimethoprim	therapeutic
Sinusitis	Triprolidine	therapeutic
Sinusitis	zafirlukast	marker/mechanism|therapeutic
Sinusitis	zileuton	therapeutic
Sleep Apnea, Central	Acetazolamide	therapeutic
Sleep Apnea, Central	Morphine	marker/mechanism
Sleep Apnea, Central	Promethazine	marker/mechanism
[truncated: 8,679 more rows]
