# Supplementary material for: Network and matrix analysis of the respiratory disease interactome
Source: BMC Syst Biol. 2014 Mar 22;8:34. doi: 10.1186/1752-0509-8-34 (PMC3998111; doi:10.1186/1752-0509-8-34)
Supplement: Additional file 3: Table S3 — MCODE Clusters. [file 1752-0509-8-34-S3.txt]

MCODE Plugin Results
Date: Aug 31, 2013 11:08:28 PM

Parameters:
   Network Scoring:
      Include Loops: false  Degree Cutoff: 2
   Cluster Finding:
      Node Score Cutoff: 0.2  Haircut: true  Fluff: false  K-Core: 2  Max. Depth from Seed: 100

Cluster	Score (Density*#Nodes)	Nodes	Edges	Node IDs
1	5.962	26	163	MYC, MAPK3, JUN, PRKDC, PCNA, CCND1, CTNNB1, Indomethacin, Dexamethasone, Dactinomycin, Quercetin, BCL2L1, docetaxel, Fluorouracil, resveratrol, PARP1, alitretinoin, Calcitriol, Tretinoin, decitabine, Tamoxifen, AKT1, Cyclophosphamide, Carmustine, Acetylcysteine, bortezomib
2	5.2	15	89	Doxorubicin, TP53, RB1, CASP8, MAPK1, CEBPB, ESR1, CDKN1A, Morphine, BCL2, Oxygen, Cisplatin, Paclitaxel, Lung Neoplasms, Curcumin
3	3.977	44	195	RAF1, TERT, Naloxone, TNFRSF1A, MCL1, ATF3, MAPK14, JUNB, CDKN1B, HRAS, CDKN2A, Terbutaline, Dopamine, GSTP1, Phenobarbital, PTGS2, Zinc, NQO1, Sulindac, Mitomycin, ERBB3, ERBB2, Aspirin, Acetaminophen, CXCL2, gemcitabine, EGFR, deguelin, BIRC5, Piroxicam, TNF, sildenafil, NOS2, Capsaicin, Melatonin, HMOX1, alpha-Tocopherol, Streptozocin, GPX1, arsenic trioxide, GJA1, Topotecan, Carcinoma, Non-Small-Cell Lung, troglitazone
4	2.548	42	121	Leucovorin, MYB, Theophylline, TIMP3, pioglitazone, Simvastatin, Carboplatin, KRAS, Zidovudine, TYMS, DNMT1, CCL4, CCR3, STK11, PTEN, RECK, 8-Hydroxy-2-(di-n-propylamino)tetralin, Cocaine, CCL3, Propranolol, Nitric Oxide, PLAT, Losartan, Phenylephrine, EGF, Etoposide, Niacin, CCL2, mangiferin, silybin, VEGFA, ciglitazone, FOS, Ranitidine, MMP9, Famotidine, IL10, zoledronic acid, MMP2, Thalidomide, irinotecan, DPYD
5	1.52	25	47	Taurine, PLA2G4A, TGFA, Dextromethorphan, TGFB2, PARK2, Hesperidin, verlukast, Alprostadil, ADRB2, salmeterol, Bronchopulmonary Dysplasia, OGG1, benzamide, HGF, epigallocatechin gallate, pyrrolidine dithiocarbamic acid, IL2, Selenium, IL1B, Minocycline, Respiratory Distress Syndrome, Adult, Furosemide, CSF3, Bleomycin
6	1.333	18	30	CSF2RB, CSF2RA, HTR1A, Apnea, Atropine, nimesulide, EDNRB, CRP, Ascorbic Acid, Dobutamine, SCNN1G, Cystic Fibrosis, TGFB1, Verapamil, Dyspnea, Ciprofloxacin, Pneumonia, CSF2
7	1.25	16	28	Doxycycline, IL8, Norepinephrine, FGF1, Glutathione, FAS, Docosahexaenoic Acids, NPPA, Nifedipine, Heparin, TFRC, IFNG, Budesonide, MPO, CCL5, TGFBR2
8	1.25	12	18	pirinixic acid, ADA, Isoproterenol, RAMP2, CFTR, Deamino Arginine Vasopressin, SCNN1B, SCNN1A, IL33, IL1RL1, TBXA2R, APOA1
9	1.2	15	22	bexarotene, PON1, Vitamin E, GNAS, APOE, Enalapril, Pulmonary Fibrosis, Lisinopril, EDN1, cyclo(Trp-Asp-Pro-Val-Leu), AVP, OXTR, ALB, TTR, DNMT3A
10	1	7	8	SLC39A1, Respiratory Hypersensitivity, IL6, Pleural Effusion, Prednisone, Pulmonary Disease, Chronic Obstructive, Methotrexate
11	1	6	8	IL4, terbinafine, IL5, Terfenadine, Adrenal Cortex Hormones, IL12B
12	1	4	4	liposomal amphotericin B, Lung Diseases, Fungal, Itraconazole, Pulmonary Aspergillosis
13	0.875	8	11	FGA, IL2RA, APC, Hydralazine, DAPK1, Azacitidine, CYP1B1, Cyclosporine
14	0.8	5	7	AHR, CXCL1, zileuton, ICAM1, Plant Extracts
15	0.75	4	5	Disulfiram, Bronchial Spasm, Albuterol, ALDH2
16	0.667	3	4	PDGFRA, BDNF, Valproic Acid
17	0.667	3	4	CAT, Vinblastine, CD40LG
18	0.5	2	3	GSTM1, GSTM2
