# Supplementary material for: Network and matrix analysis of the respiratory disease interactome
Source: BMC Syst Biol. 2014 Mar 22;8:34. doi: 10.1186/1752-0509-8-34 (PMC3998111; doi:10.1186/1752-0509-8-34)
Supplement: Additional file 4: Table S4 — Hierarchical Clusters. [file 1752-0509-8-34-S4.txt]

Cluster 45
pleconaril
Clemastine

Cluster 125
JTE 607
7-chloro-3-imino-5-methyl-2-azabicyclo(4.1.0)heptane

Cluster 126
CYSLTR2
CYSLTR1

Cluster 139
Nasal Polyps
Asthma, Exercise-Induced

Cluster 147
Botulinum Toxins
Benztropine

Cluster 154
Isoetharine
FOF1A

Cluster 161
ONO 5046
Nadroparin
beractant

Cluster 162
Nafcillin
Daptomycin

Cluster 163
Rimantadine
Amantadine
Ro 64-0802
Oseltamivir

Cluster 195
SLC39A1
SLC30A4

Cluster 200
Hydrocodone
Dextrorphan
azabicyclane
Meperidine
caffeine, chlorpheniramine, dihydrocodeine, methylephedrine drug combination
cefpodoxime
glaucine
Noscapine

Cluster 202
Cefadroxil
Baypamun HK
Cinoxacin
Cefaclor
telithromycin

Cluster 209
Deamino Arginine Vasopressin
BRONCHIECTASIS WITH OR WITHOUT ELEVATED SWEAT CHLORIDE 1

Cluster 212
PH 163
verlukast

Cluster 213
SFTPC
SFTPB

Cluster 216
UCN3
CRHR2

Cluster 226
Sarcoidosis, Pulmonary
Pneumonia, Viral
Severe Acute Respiratory Syndrome

Cluster 232
SFTPA2
SFTPA1

Cluster 246
alpha 1-Antitrypsin Deficiency
AAT deficiency
Asbestosis

Cluster 247
Dyspnea, Paroxysmal
DNAAF2

Cluster 248
JOUBERT SYNDROME 7
Ciliary Motility Disorders

Cluster 249
Pleural Neoplasms
Maxillary Sinus Neoplasms
Hydrothorax

Cluster 250
Meckel syndrome type 1
TMEM67

Cluster 251
Pneumothorax
PNEUMOTHORA, PRIMARY SPONTANEOUS

Cluster 252
SURFACTANT METABOLISM DYSFUNCTION, PULMONARY, 2
SURFACTANT METABOLISM DYSFUNCTION, PULMONARY, 1

Cluster 254
Sympathomimetics
AH 21-132
urapidil

Cluster 258
Succimer
N-benzylglucamine dithiocarbamate
KL4 surfactant

Cluster 267
IL2
IL10

Cluster 270
IL24
GBA

Cluster 275
SMARCAL1
SERPINC1

Cluster 282
sulindac sulfide
sulindac sulfone

Cluster 285
SCNN1B
SCNN1A
SCNN1G

Cluster 286
TYMS
DPYD

Cluster 289
CHRNA5
CHRNA3

Cluster 290
PTGDR2
LTC4S

Cluster 291
S,S'-1,4-phenylenebis(1,2-ethanediyl)bisisoselenourea
Clotrimazole

Cluster 298
IL33
CCL14

Cluster 306
Almitrine
20682-S
thiosemicarbazide
Buprenorphine
posatirelin
Nalbuphine
CACNA1S
repinotan hydrochloride
N-methylnaloxone

Cluster 310
Erythromycin
Cefixime
Ceftriaxone

Cluster 321
HRAS1
DOK1
MAP2K7

Cluster 324
troglitazone
pioglitazone

Cluster 325
RRAD
BMP7

Cluster 328
Small Cell Lung Carcinoma
Carcinoma, Bronchogenic

Cluster 331
Heparin
Nifedipine

Cluster 336
SGCG
IFT122

Cluster 341
Demeclocycline
Cephalosporins
ambroxol-theophylline-7-acetate
Fleroxacin

Cluster 342
CCL4
CCL3

Cluster 348
TITF1
NK2-1

Cluster 349
Terfenadine
Loratadine

Cluster 350
Free Radical Scavengers
Anticoagulants
Heparin, Low-Molecular-Weight
albolabrin
beraprost
BM 06.022
lepirudin
isosorbide-5-mononitrate
eristostatin
S 145
Enoxaparin
Isosorbide Dinitrate

Cluster 352
Nasal Obstruction
Meconium Aspiration Syndrome

Cluster 357
ERBB3
ERBB2
EGFR

Cluster 358
MMP10
KRT19

Cluster 359
MTHFR
MERTK

Cluster 360
VAV3
CD8A

Cluster 361
Morphine
Naloxone

Cluster 363
silybin
N-(2-aminophenyl)-4-(N-(pyridin-3-ylmethoxycarbonyl)aminomethyl)benzamide

Cluster 366
Tuberculosis, Pulmonary
Tuberculosis, Pleural

Cluster 368
MECP2
IFT80

Cluster 369
MMP12
IL15

Cluster 370
MUC7
MKS1

Cluster 372
TERC
ELMOD2

Cluster 373
TMEM216
RSPH4A

Cluster 374
Croup
Bronchiolitis
Aphonia

Cluster 376
Limb-girdle muscular dystrophy, type 2E
SGCA

Cluster 377
PERRY SYNDROME
RPGR

Cluster 378
Neostigmine
dexamethasone 21-phosphate

Cluster 380
Antilymphocyte Serum
leflunomide

Cluster 381
Benzocaine
Pentamidine

Cluster 382
Streptomycin
Amikacin

Cluster 385
GSTM2
GSTM1

Cluster 388
Mezlocillin
Carbenicillin
bacampicillin
meropenem
cefpodoxime proxetil
Cefuroxime
1,5-anhydrofructose
micafungin
voriconazole
Ceftazidime
Cefotaxime
quinupristin-dalfopristin
Cephalothin

Cluster 389
Methylprednisolone Hemisuccinate
Histamine Antagonists
Penicillins
Sodium Bicarbonate

Cluster 391
MMP1
FGF7

Cluster 393
salmeterol
formoterol
Albuterol

Cluster 394
FHIT
CDH13
DAPK1

Cluster 396
Kartagener Syndrome
Alkalosis, Respiratory
ASTHMA, NASAL POLYPS, AND ASPIRIN INTOLERANCE

Cluster 397
loracarbef
Penicillin V
cobamamide
Penicillin G Benzathine
Glycopyrrolate

Cluster 398
Hyaline Membrane Disease
Acute Chest Syndrome
Sleep Apnea, Central

Cluster 399
cefodizime
2,6-dithiopurine
Netilmicin
Fluconazole

Cluster 403
NC 6560
Pinacidil
Alprostadil

Cluster 404
EFP protocol
5-(2,4-dihydroxybenzylidene)-2-(phenylimino)-1,3-thiazolidin
Emitefur
GW8510
PC protocol
oxantrazole
nedaplatin
albumin-bound paclitaxel
merbarone
RBM7
PLBD1
edatrexate
PRAME
ALK
sulfinosine

Cluster 406
Famotidine
Ranitidine

Cluster 408
APOC3
APOA1

Cluster 409
CD14
ALDH2

Cluster 412
TGFB3
PTGIS

Cluster 417
Respiratory Insufficiency
Apnea

Cluster 419
FOO3
AVEN

Cluster 420
SOD3
FAM13A

Cluster 421
Fibrinolytic Agents
Diuretics
Pentolinium Tartrate
Digitalis Glycosides
Thiazides
anisodamine
lithium hydroxybutyrate
Calcium Gluconate
Antihypertensive Agents
Ritodrine
Thioridazine

Cluster 425
Magnesium Sulfate
Nimodipine

Cluster 426
MT2
MT1
CCL9
CCL6
ECM1
SLC39A4

Cluster 429
CCL2
CCL1

Cluster 430
PHLDA2
EML4

Cluster 431
Bronchitis, Chronic
Bronchitis

Cluster 433
Rhinitis, Allergic, Seasonal
Rhinitis, Allergic, Perennial
HRH1

Cluster 434
NPPB
NPPA
NOS3
EDN1

Cluster 435
Aminoglycosides
5-O-(5-amino-5-deoxyribofuranosyl)-1N-(4-amino-2-hydroxybutanoyl)paromamine
Aztreonam
Colistin
Moli1901
denufosol tetrasodium
miglustat
Piperacillin

Cluster 436
JUNB
GCLM
GP3

Cluster 439
AVI protocol
4-demethoxy-3'-deamino-3'-aziridinyl-4'-methylsulfonyldaunorubicin
CAV protocol
ECHO protocol
VIP-E protocol
inostamycin
combretastatin A-4
Lomustine
Vindesine

Cluster 440
ebastine
levocabastine
Hydroxyzine
4-(4-(bis(4-fluorophenyl)methyl)piperazin-1-ylbut-2-enyloxy)acetic acid
azelastine
olopatadine
Cetirizine
desloratadine
sho-seiryu-to
epinastine
Triprolidine

Cluster 441
GSTP2
CDH2
FOM1
APOE

Cluster 442
MINA
GC

Cluster 443
TB21
PTGER2

Cluster 444
Adrenal Cortex Hormones
Trimethoprim-Sulfamethoxazole Combination

Cluster 445
Pefloxacin
Amoxicillin
cefuroxime axetil
cefditoren pivoxil
Enoxacin

Cluster 450
TERT
PTEN

Cluster 452
Capsaicin
Aspirin

Cluster 454
Amphotericin B
liposomal amphotericin B
ICI 195739

Cluster 455
RARB
IRF1
RAMP2
DNMT3A

Cluster 456
Epinephrine
Terbutaline

Cluster 457
LAMA3
CHI3L1
TFRC

Cluster 458
Losartan
Lisinopril

Cluster 459
Flufenamic Acid
Hesperidin

Cluster 460
DCTN1
CLPTM1L
FLCN

Cluster 461
Ofloxacin
Amoxicillin-Potassium Clavulanate Combination
Clarithromycin
Azithromycin

Cluster 462
CCR3
CCR2

Cluster 464
TTR
FGA
CPS1

Cluster 466
Mannitol
Dicumarol

Cluster 468
cyclo(Trp-Asp-Pro-Val-Leu)
bosentan
ambrisentan

Cluster 469
CYLD
CD9
PYCARD
RASSF1

Cluster 470
SO2
ADH1B

Cluster 471
TLR5
CD28

Cluster 472
ASTHMA-RELATED TRAITS, SUSCEPTIBILITY TO, 5
IRAK3

Cluster 473
Pulmonary Aspergillosis
Lung Diseases, Fungal
Aspergillosis, Allergic Bronchopulmonary

Cluster 474
Pulmonary Atelectasis
Acidosis, Respiratory

Cluster 475
2-methoxyestradiol
HTR2B

Cluster 476
pirfenidone
S-allylcysteine

Cluster 477
ramatroban
Oxymetazoline

Cluster 478
CHOP protocol
EPOCH protocol

Cluster 480
ESR1
CYP1B1
AHR

Cluster 482
Isoproterenol
Nitric Oxide
Zinc

Cluster 483
DNMT1
CDKN1C

Cluster 484
Cyclophosphamide
Melatonin

Cluster 485
Azacitidine
Spironolactone

Cluster 486
RECK
APC

Cluster 487
Isotretinoin
alitretinoin

Cluster 488
MAP3K8
ADA
PLA2G7
OSMR

Cluster 489
thieno(2,3-c)isoquinolin-5-one
S 28463
plant extract, Houttuynia cordata

Cluster 490
TGFBR2
HGF

Cluster 491
Rapidly progressive glomerulonephritis with pulmonary hemorrhage
Anti-Glomerular Basement Membrane Disease
Lung Diseases, Interstitial

Cluster 492
Etoposide
Mitomycin

Cluster 494
TNC
TIMP3

Cluster 495
mangiferin
Pentoxifylline
pyrrolidine dithiocarbamic acid
Niacin

Cluster 498
zoledronic acid
Thalidomide
docetaxel
Paclitaxel
gemcitabine
bortezomib

Cluster 499
Phenoperidine
Lorazepam
cortisol 21-phosphate
Vecuronium Bromide
Atracurium
Pancuronium
Anti-Bacterial Agents

Cluster 500
PTPN14
CTNNA3
PDE4D

Cluster 501
SLC39A14
CHPT1
CORO1C

Cluster 503
Ciprofloxacin
nimesulide

Cluster 504
3-(4-Amino-5-cyclopropylpyrimidine-2-yl)-1-(2-fluorobenzyl)-1H-pyrazolo(3,4-b)pyridine
2-ethoxyestradiol
treprostinil
Ketanserin
N-(2-acetyl-4,6-dimethylphenyl)-3-(3,4-dimethylisoxazol-5-ylsulfamoyl)thiophene-2-carboxamide
sitaxsentan
ozagrel
dazoxiben
TPH1
Amrinone
Tolazoline
Milrinone
Prostaglandins E
Phentolamine

Cluster 506
ciglitazone
cinnamic aldehyde
5-((4-methylphenyl)methylene)-2-(phenylamino)-4(5H)-thiazolone

Cluster 507
phenanthridone
benzamide
methyl 2-cyano-3,12-dioxoolean-1,9-dien-28-oate

Cluster 508
KRAS
HRAS

Cluster 509
Teicoplanin
Penicillin G Procaine
cefpirome
erythromycin stearate
linezolid
Clindamycin
Fosfomycin
Floxacillin

Cluster 510
valsartan
Nordihydroguaiaretic Acid

Cluster 511
TGFA
AREG
MYB

Cluster 513
fenoterol, ipratropium drug combination
proxyphylline
bambuterol
enprofylline
tiotropium
3-(2,4-diamino-6-(3-hydroxyphenyl)pteridin-7-yl)phenol
Ipratropium

Cluster 514
Penicillin G
sparfloxacin
MASP2

Cluster 515
sultamicillin
bicillin C-R
cefbuperazone

Cluster 516
Piroxicam
Calcium Chloride

Cluster 519
PTMA
PPP2R1B

Cluster 520
AMF protocol
3',5'-dichloromethotrexate
BEP protocol
BMS 181339
Butyric Acids
Etanidazole
4-hydroxypyrazole
FDE protocol
polyphenon E
Picibanil
bromebric acid
chlorozotocin
CASC1
Misonidazole
CBR2
IFLTD1
4-methylene-2-octyl-5-oxofuran-3-carboxylic acid
A 127722
ELO
Nimustine
TP63
Medroxyprogesterone
Tegafur
CI 1004

Cluster 521
Dihydrostreptomycin Sulfate
Capreomycin
Pyridoxine
Rifabutin
isoniazid, pyrazinamide, rifampin drug combination
Cycloserine
Pyrazinamide
CD209
Ethambutol
Aminosalicylic Acids

Cluster 522
Enflurane
Halothane
Ketamine
Isoflurane

Cluster 523
Astemizole
mizolastine

Cluster 524
MCL1
MAPK14
IL1RN

Cluster 526
Mediastinal Emphysema
Granuloma, Lethal Midline
Nose Deformities, Acquired
Paranasal Sinus Diseases
Pulmonary Infarction
Respiratory Tract Fistula
MEGF10
Alveolitis, Extrinsic Allergic
Pulmonary arterial hypertension
Bronchiolitis Obliterans
DAB2IP
Laryngeal Edema

Cluster 527
CSF2RB
CSF2RA

Cluster 528
Docosahexaenoic Acids
Ursodeoxycholic Acid
pamidronate

Cluster 529
Phenylephrine
Norepinephrine

Cluster 530
Enalapril
Angiotensin-Converting Enzyme Inhibitors
Hydrochlorothiazide

Cluster 531
Laryngostenosis
Granuloma, Laryngeal
WNT4
Altitude Sickness

Cluster 532
Atovaquone
Antifungal Agents
Dapsone
Didanosine

Cluster 533
DOK3
DOK2
SPRY2
BRAF
STK11

Cluster 534
Epirubicin
Cantharidin

Cluster 535
Nitrazepam
Mephentermine
caffeine citrate
CX717
Alfentanil
Doxapram
Flumazenil
Acetazolamide

Cluster 536
Tracheal Neoplasms
CNTNAP2
Bronchial Neoplasms
Mediastinitis

Cluster 537
8-Hydroxy-2-(di-n-propylamino)tetralin
HTR1A

Cluster 538
montelukast
zileuton
zafirlukast

Cluster 539
TAC1
CALCA

Cluster 540
Prednisolone
Linoleic Acid

Cluster 542
gatifloxacin
Ornade
Guaifenesin
Cephalexin
Sulfadiazine
Trimethoprim

Cluster 543
piperacillin-tazobactam combination product
Moxalactam
Methicillin
cefepime
Ambroxol

Cluster 544
Aminophylline
Theophylline

Cluster 545
SEPP1
GJB1
SELENBP1
SLC22A18
A2M
PDGFA

Cluster 546
WDR36
IL1RL1
ARG2
ARG1

Cluster 547
Gentamicins
alpha-Tocopherol
Carboplatin

Cluster 548
Quinacrine
PFL protocol

Cluster 549
MS4A2
FREM1

Cluster 550
nitroaspirin
Metronidazole

Cluster 551
onabotulinumtoxinA
Dihydroergotamine

Cluster 552
FOF1
DNAH5
RPGRIP1L

Cluster 553
Amifostine
pemetrexed

Cluster 554
Multiple Pulmonary Nodules
TNDC3

Cluster 555
Nose Diseases
Cryptogenic Organizing Pneumonia

Cluster 556
Paranasal Sinus Neoplasms
NRN1

Cluster 557
Simvastatin
atorvastatin
Streptozocin

Cluster 558
MMP14
CKB
MME

Cluster 559
tranilast
Adrenergic beta-Agonists
Anti-Asthmatic Agents
theophylline, salbutamol drug combination
Leukotriene Antagonists
Neuromuscular Blocking Agents
oxitropium
methylxanthine
bitolterol
fluticasone, salmeterol drug combination
doqualast
doxofylline
PYHIN1
ORMDL3
SCGB3A2
PHF11
Metaproterenol
tulobuterol
FR 173657
Procaterol
Bronchodilator Agents
pycnogenols
Nedocromil
mometasone furoate
TSLP
NPSR1
Carbimazole

Cluster 560
deguelin
pregna-4,17-diene-3,16-dione
gefitinib

Cluster 561
Dobutamine
Oxygen

Cluster 562
Diclofenac
Ibuprofen

Cluster 563
HLA-DQB1
HLA-DQA1
HLA-DPB1

Cluster 564
UGT2B17
NFYA

Cluster 565
TACR2
TACR1

Cluster 566
Quercetin
resveratrol
Curcumin
Vitamin E
Selenium
pirinixic acid
Acetaminophen
Tretinoin
Dexamethasone
Plant Extracts
arsenic trioxide
Phenobarbital
epigallocatechin gallate
Acetylcysteine
Cyclosporine
Tamoxifen
Doxorubicin
Cisplatin
Fluorouracil
Dactinomycin
Sulindac
Indomethacin
Glutathione
decitabine
Calcitriol
Valproic Acid
Drugs, Chinese Herbal
Lithium Chloride

Cluster 567
IL5
IL4
IL12B

Cluster 568
VHL
EFEMP1
ROBO1
AZGP1
OGG1

Cluster 569
MAPK3
MAPK1
TNF
IL6
CDKN1B
CDKN1A
IL1B
BCL2L1
BCL2
JUN
FOS
GCLC
EGF
CCND1
CASP8
PTGS2
NOS2
IFNG
PARP1
AKT1
MMP9
MMP2
FASLG
FAS
HMO1
CAT
NQO1
GSTP1
VEGFA
TGFB1
GP1
RB1
CCL2
TP53
PCNA
TRP53
EPH1
BIRC5
CEBPB
ATF3
MYC
ICAM1
MPO
IL8
CTNNB1

Cluster 570
MT3
FGF9

Cluster 571
FOA2
ADH7
LTBP4
HNMT
COL4A3BP
